# Supplementary material for: 4-[(E)-(5-Bromo-2-hydroxy­phen­yl)methyl­ideneamino]benzene­sulfonamide
Source: Acta Crystallogr Sect E Struct Rep Online. 2009 Sep 9;65(Pt 10):o2426. doi: 10.1107/S1600536809036010 (PMC2970392; doi:10.1107/S1600536809036010)
Supplement: Supplementary file 1 [file e-65-o2426-sup1.cif]

##############################################################################
###                                                                        ###
###        Electronic paper (Acta Crystallographica Section E)             ###
###                                                                        ###
##############################################################################
#                                                                            #
# This CIF contains the data in a paper accepted for publication in Acta     #
# Crystallographica Section E. It conforms to the requirements of Notes      #
# for Authors for Section E, and has been peer reviewed under the auspices   #
# of the IUCr Commission on Journals.                                        #
#                                                                            #
# Full details of the Crystallographic Information File format               #
# are given in the paper "The Crystallographic Information File (CIF):       #
# a New Standard Archive File for Crystallography" by S. R. Hall, F. H.      #
# Allen and I. D. Brown [Acta Cryst. (1991), A47, 655-685].                  #
#                                                                            #
# The current version of the core CIF dictionary is obtainable from          #
# ftp://ftp.iucr.org/pub/cif_core.dic. The current version number is 2.4.    #
#                                                                            #
# Software is freely available for graphical display of the structure(s) in  #
# this CIF.  For information consult the CIF home page http://www.iucr.org/  #
# cif/home.html                                                              #
#                                                                            #
# This file may be used for bona fide research purposes within the           #
# scientific community so long as proper attribution is given to the journal # 
# article from which it was obtained.                                        #
#                                                                            #
##############################################################################
                                             
data_global
_audit_creation_method     ?
_journal_date_recd_electronic     2009-09-06
_journal_date_accepted     2009-09-06
_journal_name_full     'Acta Crystallographica, Section E'
_journal_year     2009
_journal_volume     65
_journal_issue     10
_journal_page_first     o2426
_journal_page_last     o2426
_journal_paper_category     QO
_journal_coeditor_code     HB5090
_publ_contact_author
;
Muhammad Nawaz Tahir
University of Sargodha
Department of Physics
Sargodha
Pakistan
;
_publ_contact_author_email     'dmntahir_uos@yahoo.com'
_publ_contact_author_fax     '0092 48 32 22 121'
_publ_contact_author_phone     '0092 48 92 30 914'
_publ_section_title
;
4-[(<i>E</i>)-(5-Bromo-2-hydroxyphenyl)methylideneamino]benzenesulfonamide
;
loop_
    _publ_author_name
    _publ_author_address
    'Zahid H. Chohan'
;
Department of Chemistry
Bahauddin Zakariya University
Multan 60800
Pakistan
;
    'Hazoor A. Shad'
;
Department of Chemistry
Bahauddin Zakariya University
Multan 60800
Pakistan
;
    'Tahir, M. Nawaz'
;
Department of Physics
University of Sargodha
Sargodha
Pakistan
;
data_I
_audit_creation_method     SHELXL-97
_chemical_name_systematic
;
4-[(<i>E</i>)-(5-Bromo-2-hydroxyphenyl)methylideneamino]benzenesulfonamide
;
_chemical_name_common     ?
_chemical_formula_moiety     'C13 H11 Br N2 O3 S'
_chemical_formula_sum     'C13 H11 Br N2 O3 S'
_chemical_formula_iupac     'C13 H11 Br N2 O3 S'
_chemical_formula_weight     355.21
_symmetry_cell_setting     monoclinic
_symmetry_space_group_name_H-M     'P 21'
_symmetry_space_group_name_Hall     'P 2yb'
loop_
    _symmetry_equiv_pos_site_id
    _symmetry_equiv_pos_as_xyz
    1 x,y,z
    2 -x,1/2+y,-z
_cell_length_a     6.1224(15)
_cell_length_b     4.5263(13)
_cell_length_c     23.445(9)
_cell_angle_alpha     90
_cell_angle_beta     94.44(2)
_cell_angle_gamma     90
_cell_volume     647.8(3)
_cell_formula_units_Z     2
_cell_measurement_reflns_used     1653
_cell_measurement_theta_min     3.34
_cell_measurement_theta_max     25.49
_cell_measurement_temperature     100(2)
_exptl_crystal_description     prismatic
_exptl_crystal_colour     Yellow
_exptl_crystal_size_max     0.22
_exptl_crystal_size_mid     0.20
_exptl_crystal_size_min     0.16
_exptl_crystal_density_diffrn     1.821
_exptl_crystal_density_meas     ?
_exptl_crystal_density_method     'not measured'
_exptl_crystal_F_000     356
_exptl_absorpt_coefficient_mu     3.342
_exptl_absorpt_correction_type     multi-scan
_exptl_absorpt_process_details     '(SADABS; Bruker, 2005)'
_exptl_absorpt_correction_T_min     0.482
_exptl_absorpt_correction_T_max     0.587
_exptl_special_details
;
;
_diffrn_ambient_temperature     100(2)
_diffrn_radiation_type     MoK\a
_diffrn_radiation_wavelength     0.71073
_diffrn_radiation_source     'fine-focus sealed tube'
_diffrn_radiation_monochromator     graphite
_diffrn_measurement_device_type     'Bruker Kappa APEXII CCD'
_diffrn_measurement_method     \w
_diffrn_detector_area_resol_mean     7.80
_diffrn_reflns_number     3181
_diffrn_reflns_av_R_equivalents     0.0419
_diffrn_reflns_av_sigmaI/netI     0.0532
_diffrn_reflns_theta_min     3.34
_diffrn_reflns_theta_max     25.49
_diffrn_reflns_theta_full     25.49
_diffrn_measured_fraction_theta_max     0.996
_diffrn_measured_fraction_theta_full     0.996
_diffrn_reflns_limit_h_min     -6
_diffrn_reflns_limit_h_max     7
_diffrn_reflns_limit_k_min     -2
_diffrn_reflns_limit_k_max     5
_diffrn_reflns_limit_l_min     -28
_diffrn_reflns_limit_l_max     28
_diffrn_standards_number     0
_diffrn_standards_interval_count     ?
_diffrn_standards_interval_time     ?
_diffrn_standards_decay_%     ?
_refine_special_details
;
Refinement of <i>F</i>^2^ against ALL reflections. The weighted <i>R</i>-factor
<i>wR</i> and goodness of fit <i>S</i> are based on <i>F</i>^2^, conventional
<i>R</i>-factors <i>R</i> are based on <i>F</i>, with <i>F</i> set to zero for
negative <i>F</i>^2^. The threshold expression of <i>F</i>^2^ >
\s(<i>F</i>^2^) is used only for calculating <i>R</i>-factors(gt) <i>etc</i>.
and is not relevant to the choice of reflections for refinement.
<i>R</i>-factors based on <i>F</i>^2^ are statistically about twice as large
as those based on <i>F</i>, and <i>R</i>- factors based on ALL data will be
even larger.
;
_reflns_number_total     1653
_reflns_number_gt     1458
_reflns_threshold_expression     I>2\s(I)
_refine_ls_structure_factor_coef     Fsqd
_refine_ls_matrix_type     full
_refine_ls_R_factor_all     0.0446
_refine_ls_R_factor_gt     0.0374
_refine_ls_wR_factor_gt     0.0841
_refine_ls_wR_factor_ref     0.0869
_refine_ls_goodness_of_fit_ref     1.001
_refine_ls_restrained_S_all     1.001
_refine_ls_number_reflns     1653
_refine_ls_number_parameters     188
_refine_ls_number_restraints     1
_refine_ls_hydrogen_treatment     mixed
_refine_ls_weighting_scheme     calc
_refine_ls_weighting_details
                 'calc w=1/[\s^2^(Fo^2^)+(0.0554P)^2^] where P=(Fo^2^+2Fc^2^)/3'
_atom_sites_solution_hydrogens     geom
_atom_sites_solution_primary     direct
_atom_sites_solution_secondary     difmap
_refine_ls_shift/su_max     0.001
_refine_ls_shift/su_mean     0.000
_refine_diff_density_max     0.710
_refine_diff_density_min     -1.128
_refine_ls_abs_structure_details     'Flack (1983), 279 Friedal pairs'
_refine_ls_abs_structure_Flack     0.025(16)
loop_
    _atom_type_symbol
    _atom_type_description
    _atom_type_scat_dispersion_real
    _atom_type_scat_dispersion_imag
    _atom_type_scat_source
    'C' 'C' 0.0033 0.0016
                         'International Tables Vol C Tables 4.2.6.8 and 6.1.1.4'
    'H' 'H' 0.0000 0.0000
                         'International Tables Vol C Tables 4.2.6.8 and 6.1.1.4'
    'N' 'N' 0.0061 0.0033
                         'International Tables Vol C Tables 4.2.6.8 and 6.1.1.4'
    'O' 'O' 0.0106 0.0060
                         'International Tables Vol C Tables 4.2.6.8 and 6.1.1.4'
    'S' 'S' 0.1246 0.1234
                         'International Tables Vol C Tables 4.2.6.8 and 6.1.1.4'
    'Br' 'Br' -0.2901 2.4595
                         'International Tables Vol C Tables 4.2.6.8 and 6.1.1.4'
_computing_data_collection     'APEX2 (Bruker, 2007)'
_computing_cell_refinement     'SAINT (Bruker, 2007)'
_computing_data_reduction     'SAINT (Bruker, 2007)'
_computing_structure_solution     'SHELXS97 (Sheldrick, 2008)'
_computing_structure_refinement     'SHELXL97 (Sheldrick, 2008)'
_computing_molecular_graphics
                  'ORTEP-3 for Windows (Farrugia, 1997) and PLATON (Spek, 2009)'
_computing_publication_material
;
WinGX (Farrugia, 1999) and PLATON (Spek, 2009)
;
loop_
    _atom_site_type_symbol
    _atom_site_label
    _atom_site_fract_x
    _atom_site_fract_y
    _atom_site_fract_z
    _atom_site_U_iso_or_equiv
    _atom_site_thermal_displace_type
    _atom_site_calc_flag
    _atom_site_refinement_flags
    _atom_site_occupancy
    Br Br1 0.22142(8) 1.43584(16) 0.03133(2) 0.0184(2) Uani . . 1.000
    S S1 0.2382(2) -0.1521(3) 0.42877(6) 0.0131(4) Uani . . 1.000
    O O1 0.8682(5) 0.9320(15) 0.21201(14) 0.0184(11) Uani . . 1.000
    O O2 0.0460(7) -0.3040(10) 0.40583(17) 0.0175(12) Uani . . 1.000
    O O3 0.4146(6) -0.3217(10) 0.45633(17) 0.0148(12) Uani . . 1.000
    N N1 0.5538(8) 0.6166(11) 0.2472(2) 0.0141(16) Uani . . 1.000
    N N2 0.1639(9) 0.0737(13) 0.4770(2) 0.0166(17) Uani . . 1.000
    C C1 0.5019(8) 0.947(2) 0.16824(19) 0.0124(14) Uani . . 1.000
    C C2 0.7192(9) 1.0429(15) 0.1723(2) 0.0134(16) Uani . . 1.000
    C C3 0.7829(9) 1.2590(14) 0.1347(2) 0.0148(17) Uani . . 1.000
    C C4 0.6381(9) 1.3763(12) 0.0932(2) 0.0143(19) Uani . . 1.000
    C C5 0.4222(9) 1.2702(14) 0.0883(2) 0.0120(17) Uani . . 1.000
    C C6 0.3552(10) 1.0646(14) 0.1257(2) 0.0149(17) Uani . . 1.000
    C C7 0.4239(9) 0.7346(14) 0.2085(2) 0.0134(17) Uani . . 1.000
    C C8 0.4747(8) 0.4182(18) 0.2878(2) 0.0114(14) Uani . . 1.000
    C C9 0.6126(9) 0.3535(13) 0.3358(2) 0.0147(19) Uani . . 1.000
    C C10 0.5457(10) 0.1737(14) 0.3780(3) 0.0155(17) Uani . . 1.000
    C C11 0.3363(9) 0.0532(14) 0.3724(2) 0.0135(17) Uani . . 1.000
    C C12 0.1995(9) 0.1113(13) 0.3242(2) 0.0134(17) Uani . . 1.000
    C C13 0.2664(9) 0.2936(14) 0.2818(2) 0.0145(17) Uani . . 1.000
    H H1 0.81278 0.79686 0.22919 0.0218 Uiso . . 1.000
    H H3 0.92711 1.32519 0.13772 0.0176 Uiso . . 1.000
    H H4 0.68212 1.52308 0.06879 0.0172 Uiso . . 1.000
    H H6 0.21007 1.00207 0.12277 0.0178 Uiso . . 1.000
    H H7 0.27623 0.68391 0.20607 0.0155 Uiso . . 1.000
    H H9 0.75293 0.43345 0.33940 0.0177 Uiso . . 1.000
    H H10 0.63936 0.13250 0.41016 0.0182 Uiso . . 1.000
    H H12 0.06076 0.02660 0.32024 0.0159 Uiso . . 1.000
    H H13 0.17312 0.33314 0.24953 0.0172 Uiso . . 1.000
    H H21 0.258(12) 0.139(18) 0.493(3) 0.0197 Uiso . . 1.000
    H H22 0.062(11) 0.200(17) 0.460(3) 0.0197 Uiso . . 1.000
loop_
    _atom_site_aniso_label
    _atom_site_aniso_U_11
    _atom_site_aniso_U_22
    _atom_site_aniso_U_33
    _atom_site_aniso_U_12
    _atom_site_aniso_U_13
    _atom_site_aniso_U_23
    Br1 0.0216(3) 0.0200(3) 0.0131(3) 0.0009(4) -0.0012(2) 0.0024(3)
    S1 0.0143(7) 0.0109(8) 0.0142(7) -0.0014(6) 0.0010(5) 0.0006(5)
    O1 0.0173(18) 0.019(2) 0.0186(18) -0.009(3) 0.0003(14) 0.010(3)
    O2 0.017(2) 0.017(2) 0.018(2) -0.006(2) -0.0015(17) 0.0027(19)
    O3 0.014(2) 0.013(2) 0.017(2) 0.0027(18) -0.0014(17) 0.0053(17)
    N1 0.013(2) 0.013(3) 0.017(3) -0.002(2) 0.005(2) -0.001(2)
    N2 0.018(3) 0.010(3) 0.022(3) -0.001(3) 0.003(2) -0.001(2)
    C1 0.015(2) 0.010(3) 0.013(2) 0.005(4) 0.0056(19) -0.006(4)
    C2 0.017(3) 0.018(3) 0.005(2) -0.001(3) 0.000(2) -0.003(2)
    C3 0.011(3) 0.011(3) 0.023(3) -0.002(3) 0.006(2) 0.004(3)
    C4 0.020(3) 0.008(4) 0.016(3) -0.005(3) 0.009(2) 0.001(2)
    C5 0.016(3) 0.010(3) 0.010(3) 0.005(3) 0.002(2) -0.006(2)
    C6 0.015(3) 0.015(3) 0.015(3) -0.001(3) 0.003(2) -0.004(3)
    C7 0.013(3) 0.008(3) 0.020(3) -0.004(3) 0.007(2) -0.002(3)
    C8 0.017(2) 0.004(3) 0.014(2) 0.002(3) 0.006(2) 0.001(3)
    C9 0.009(3) 0.010(4) 0.025(3) -0.002(2) 0.001(2) -0.002(2)
    C10 0.017(3) 0.016(3) 0.013(3) 0.001(3) -0.002(2) 0.003(3)
    C11 0.017(3) 0.008(3) 0.016(3) 0.001(3) 0.005(2) 0.001(2)
    C12 0.012(3) 0.014(3) 0.014(3) -0.004(3) 0.000(2) -0.001(3)
    C13 0.016(3) 0.013(3) 0.014(3) 0.002(3) -0.002(2) -0.002(3)
_geom_special_details
;
Bond distances, angles <i>etc</i>. have been calculated using the rounded
fractional coordinates. All su's are estimated from the variances of the
(full) variance-covariance matrix. The cell e.s.d.'s are taken into account in
the estimation of distances, angles and torsion angles
;
loop_
    _geom_bond_atom_site_label_1
    _geom_bond_atom_site_label_2
    _geom_bond_site_symmetry_1
    _geom_bond_site_symmetry_2
    _geom_bond_distance
    _geom_bond_publ_flag
    Br1 C5 . . 1.898(5) no
    S1 O2 . . 1.431(5) no
    S1 O3 . . 1.437(4) no
    S1 N2 . . 1.616(5) no
    S1 C11 . . 1.759(6) no
    O1 C2 . . 1.349(7) no
    O1 H1 . . 0.8200 no
    N1 C8 . . 1.421(8) no
    N1 C7 . . 1.276(7) no
    N2 H21 . . 0.73(8) no
    N2 H22 . . 0.92(7) no
    C1 C7 . . 1.454(9) no
    C1 C6 . . 1.395(8) no
    C1 C2 . . 1.396(8) no
    C2 C3 . . 1.393(8) no
    C3 C4 . . 1.372(7) no
    C4 C5 . . 1.403(8) no
    C5 C6 . . 1.363(8) no
    C8 C13 . . 1.392(8) no
    C8 C9 . . 1.385(7) no
    C9 C10 . . 1.368(9) no
    C10 C11 . . 1.390(8) no
    C11 C12 . . 1.379(7) no
    C12 C13 . . 1.378(8) no
    C3 H3 . . 0.9300 no
    C4 H4 . . 0.9300 no
    C6 H6 . . 0.9300 no
    C7 H7 . . 0.9300 no
    C9 H9 . . 0.9300 no
    C10 H10 . . 0.9300 no
    C12 H12 . . 0.9300 no
    C13 H13 . . 0.9300 no
loop_
    _geom_angle_atom_site_label_1
    _geom_angle_atom_site_label_2
    _geom_angle_atom_site_label_3
    _geom_angle_site_symmetry_1
    _geom_angle_site_symmetry_2
    _geom_angle_site_symmetry_3
    _geom_angle
    _geom_angle_publ_flag
    O2 S1 O3 . . . 118.7(3) no
    O2 S1 N2 . . . 107.4(3) no
    O2 S1 C11 . . . 106.9(3) no
    O3 S1 N2 . . . 105.4(3) no
    O3 S1 C11 . . . 109.4(3) no
    N2 S1 C11 . . . 108.8(3) no
    C2 O1 H1 . . . 109.00 no
    C7 N1 C8 . . . 121.0(5) no
    S1 N2 H22 . . . 108(5) no
    S1 N2 H21 . . . 111(6) no
    H21 N2 H22 . . . 117(8) no
    C2 C1 C6 . . . 119.2(6) no
    C2 C1 C7 . . . 121.4(5) no
    C6 C1 C7 . . . 119.4(5) no
    O1 C2 C1 . . . 121.4(5) no
    C1 C2 C3 . . . 119.2(5) no
    O1 C2 C3 . . . 119.4(5) no
    C2 C3 C4 . . . 121.6(5) no
    C3 C4 C5 . . . 118.6(5) no
    C4 C5 C6 . . . 120.6(5) no
    Br1 C5 C4 . . . 118.5(4) no
    Br1 C5 C6 . . . 120.8(4) no
    C1 C6 C5 . . . 120.7(6) no
    N1 C7 C1 . . . 121.4(5) no
    N1 C8 C13 . . . 123.1(5) no
    C9 C8 C13 . . . 119.5(5) no
    N1 C8 C9 . . . 117.4(5) no
    C8 C9 C10 . . . 121.0(5) no
    C9 C10 C11 . . . 119.4(6) no
    S1 C11 C10 . . . 120.2(4) no
    C10 C11 C12 . . . 120.0(5) no
    S1 C11 C12 . . . 119.7(4) no
    C11 C12 C13 . . . 120.6(5) no
    C8 C13 C12 . . . 119.4(5) no
    C2 C3 H3 . . . 119.00 no
    C4 C3 H3 . . . 119.00 no
    C3 C4 H4 . . . 121.00 no
    C5 C4 H4 . . . 121.00 no
    C1 C6 H6 . . . 120.00 no
    C5 C6 H6 . . . 120.00 no
    N1 C7 H7 . . . 119.00 no
    C1 C7 H7 . . . 119.00 no
    C8 C9 H9 . . . 119.00 no
    C10 C9 H9 . . . 119.00 no
    C9 C10 H10 . . . 120.00 no
    C11 C10 H10 . . . 120.00 no
    C11 C12 H12 . . . 120.00 no
    C13 C12 H12 . . . 120.00 no
    C8 C13 H13 . . . 120.00 no
    C12 C13 H13 . . . 120.00 no
loop_
    _geom_torsion_atom_site_label_1
    _geom_torsion_atom_site_label_2
    _geom_torsion_atom_site_label_3
    _geom_torsion_atom_site_label_4
    _geom_torsion_site_symmetry_1
    _geom_torsion_site_symmetry_2
    _geom_torsion_site_symmetry_3
    _geom_torsion_site_symmetry_4
    _geom_torsion
    _geom_torsion_publ_flag
    O2 S1 C11 C10 . . . . -166.2(5) no
    O2 S1 C11 C12 . . . . 18.2(6) no
    O3 S1 C11 C10 . . . . -36.6(6) no
    O3 S1 C11 C12 . . . . 147.9(5) no
    N2 S1 C11 C10 . . . . 78.1(6) no
    N2 S1 C11 C12 . . . . -97.5(5) no
    C8 N1 C7 C1 . . . . 177.5(6) no
    C7 N1 C8 C9 . . . . -165.3(6) no
    C7 N1 C8 C13 . . . . 13.4(10) no
    C6 C1 C2 O1 . . . . -178.8(6) no
    C6 C1 C2 C3 . . . . 1.6(10) no
    C7 C1 C2 O1 . . . . 3.2(10) no
    C7 C1 C2 C3 . . . . -176.4(6) no
    C2 C1 C6 C5 . . . . 0.2(10) no
    C7 C1 C6 C5 . . . . 178.2(6) no
    C2 C1 C7 N1 . . . . -3.7(10) no
    C6 C1 C7 N1 . . . . 178.3(6) no
    O1 C2 C3 C4 . . . . 179.3(5) no
    C1 C2 C3 C4 . . . . -1.1(9) no
    C2 C3 C4 C5 . . . . -1.2(8) no
    C3 C4 C5 Br1 . . . . 179.4(4) no
    C3 C4 C5 C6 . . . . 3.0(8) no
    Br1 C5 C6 C1 . . . . -178.8(5) no
    C4 C5 C6 C1 . . . . -2.5(9) no
    N1 C8 C9 C10 . . . . 177.4(6) no
    C13 C8 C9 C10 . . . . -1.3(10) no
    N1 C8 C13 C12 . . . . -177.7(6) no
    C9 C8 C13 C12 . . . . 1.0(9) no
    C8 C9 C10 C11 . . . . 0.3(9) no
    C9 C10 C11 S1 . . . . -174.5(5) no
    C9 C10 C11 C12 . . . . 1.1(9) no
    S1 C11 C12 C13 . . . . 174.2(5) no
    C10 C11 C12 C13 . . . . -1.4(9) no
    C11 C12 C13 C8 . . . . 0.4(9) no
loop_
    _geom_hbond_atom_site_label_D
    _geom_hbond_atom_site_label_H
    _geom_hbond_atom_site_label_A
    _geom_hbond_site_symmetry_A
    _geom_hbond_distance_DH
    _geom_hbond_distance_HA
    _geom_hbond_distance_DA
    _geom_hbond_angle_DHA
    _geom_hbond_publ_flag
    O1 H1 N1 . 0.82 1.86 2.583(7) 146 yes
    N2 H21 O3 2_656 0.73(8) 2.26(7) 2.950(7) 160(8) yes
    N2 H22 O2 1_565 0.92(7) 2.58(8) 3.325(7) 139(6) yes
    C9 H9 O2 1_665 0.93 2.57 3.386(7) 146 yes
