# Supplementary material for: 4-[(E)-(5-Bromo-2-hydroxy­phen­yl)methyl­ideneamino]benzene­sulfonamide
Source: Acta Crystallogr Sect E Struct Rep Online. 2009 Sep 9;65(Pt 10):o2426. doi: 10.1107/S1600536809036010 (PMC2970392; doi:10.1107/S1600536809036010)
Supplement: Supplementary file 2 [file e-65-o2426-Isup2.hkl]

#
# h,k,l, Fc-squared, Fo-squared, sigma(Fo-squared) and status flag
#
data_I
_shelx_title ' opob5 in P2(1)'
_shelx_refln_list_code          4
_shelx_F_calc_maximum      127.42
_exptl_crystal_F_000       356.00
_reflns_d_resolution_high  0.8257
 
loop_
 _symmetry_equiv_pos_as_xyz
 'x, y, z'
 '-x, y+1/2, -z'
 
_cell_length_a     6.1224
_cell_length_b     4.5263
_cell_length_c    23.4454
_cell_angle_alpha  90.000
_cell_angle_beta   94.436
_cell_angle_gamma  90.000
 
_shelx_F_squared_multiplier     1.000
 
loop_
 _refln_index_h
 _refln_index_k
 _refln_index_l
 _refln_F_squared_calc
 _refln_F_squared_meas
 _refln_F_squared_sigma
 _refln_observed_status
   6  -2   0      413.92      380.58     54.43 o
   2  -1   0     1287.60     1495.36     34.90 o
   4  -1   0      370.00      372.23     32.89 o
   6  -1   0       12.97        4.00     36.94 o
   7  -1   0       46.91       44.97     45.09 o
   1   0   0     2553.48     2643.88     45.91 o
   2   0   0     4393.39     4338.74     31.07 o
   3   0   0     1557.68     1487.66     96.85 o
   4   0   0     1463.25     1599.84     64.16 o
   5   0   0     1420.09     1379.31     29.53 o
   6   0   0      576.50      581.25     46.49 o
   7   0   0      425.95      448.74     49.23 o
   1   1   0      569.92      578.15     10.58 o
   2   1   0     1231.00     1281.78     47.46 o
   3   1   0      715.35      736.99     16.81 o
   4   1   0      371.64      351.16     23.72 o
   5   1   0      659.28      711.76     29.22 o
   6   1   0       78.42       74.48     34.23 o
   7   1   0       68.72       79.59     39.30 o
   1   2   0      155.37      156.82     11.17 o
   2   2   0     3145.29     3183.35     39.37 o
   3   2   0      657.83      738.53     12.31 o
   4   2   0      783.54      847.03     22.71 o
   5   2   0      106.16      103.71     18.01 o
   6   2   0      303.66      286.29     31.25 o
   1   3   0     2795.09     2968.17     61.45 o
   2   3   0      451.63      453.01     17.34 o
   3   3   0     1131.01     1191.31     47.44 o
   4   3   0      746.92      793.42     38.08 o
   5   3   0      145.47      145.20     30.17 o
   6   3   0      321.43      336.58     39.07 o
   0   4   0      651.59      537.87     36.67 o
   1   4   0       18.46        0.58     15.87 o
   2   4   0       24.92       27.93     18.01 o
   3   4   0      457.16      496.36     35.34 o
   4   4   0      181.70      172.55     42.40 o
   5   4   0       83.71      101.38     35.85 o
   1   5   0     1364.23     1259.16     38.54 o
   2   5   0       78.71       54.66     29.09 o
   3   5   0      275.87      286.00     42.45 o
  -6  -2   1       39.93       18.87     42.72 o
  -7  -1   1       63.88       39.36     41.47 o
  -6  -1   1      665.68      624.93     51.29 o
  -5  -1   1      568.99      546.74     43.57 o
  -4  -1   1     1216.79     1122.91     45.31 o
  -3  -1   1     2724.27     2959.44     56.96 o
  -1  -1   1    10035.11    10096.58     58.26 o
   1  -1   1     4569.45     4460.70     32.45 o
   2  -1   1     2757.27     3283.80    138.27 o
   3  -1   1     2454.95     2644.95     55.43 o
   4  -1   1      672.18      666.46     38.81 o
   5  -1   1     1467.78     1448.05     58.43 o
   6  -1   1      396.89      375.10     48.13 o
   7  -1   1      279.04      283.85     52.96 o
  -7   0   1      283.39      312.18     45.52 o
  -6   0   1      100.33      143.72     35.04 o
  -5   0   1      757.18      746.56     43.96 o
  -4   0   1      162.58      126.45     14.25 o
  -3   0   1     1191.38     1119.92     21.22 o
  -2   0   1     1950.27     1992.70     44.10 o
  -1   0   1      569.89      484.71    185.79 o
   1   0   1      987.36     1018.66     39.56 o
   2   0   1     1613.56     1692.56     27.60 o
   3   0   1        3.23        0.71     10.11 o
   4   0   1      338.86      347.46     16.83 o
   5   0   1        6.13       23.50     15.59 o
   6   0   1      207.10      274.13     40.31 o
   7   0   1      256.69      307.33     47.32 o
  -7   1   1       65.41       71.92     42.13 o
  -6   1   1      709.56      734.60     50.24 o
  -5   1   1      467.69      440.95     25.34 o
  -4   1   1     1194.69     1187.37     34.16 o
  -3   1   1     2943.68     3024.88     60.25 o
  -2   1   1      594.41      578.69     13.04 o
  -1   1   1     9925.87     9783.26     58.32 o
   1   1   1     4577.00     4383.68     79.84 o
   2   1   1     2908.02     3269.58    137.65 o
   3   1   1     2780.12     2805.50     20.14 o
   4   1   1      641.00      619.15     24.33 o
   5   1   1     1326.90     1364.21     36.11 o
   6   1   1      310.91      347.41     41.75 o
   7   1   1      228.22      238.09     43.96 o
  -6   2   1       29.24        7.26     25.55 o
  -5   2   1     1125.59     1092.71     67.78 o
  -4   2   1      525.96      532.91     23.92 o
  -3   2   1     1138.05     1160.53     26.71 o
  -2   2   1      693.61      739.08     25.85 o
  -1   2   1       14.99        8.10      8.94 o
   1   2   1       89.62       77.69      9.34 o
   2   2   1      717.76      689.73     20.10 o
   3   2   1        2.13        7.10      9.85 o
   4   2   1      841.29      853.99     22.37 o
   5   2   1      383.27      389.66     29.28 o
   6   2   1      536.62      505.87     40.94 o
  -6   3   1      192.98      227.92     37.15 o
  -5   3   1       71.17       62.68     37.55 o
  -4   3   1      338.19      363.21     32.09 o
  -3   3   1     1675.06     1918.81     43.18 o
  -2   3   1      390.44      433.90     19.60 o
  -1   3   1     1155.99     1157.36     27.94 o
   0   3   1      266.48      243.82     24.05 o
   1   3   1      950.10      936.82     21.38 o
   2   3   1      146.74      161.75     15.75 o
   3   3   1      538.91      564.18     18.24 o
   4   3   1      240.43      279.73     29.19 o
   5   3   1      446.39      429.96     34.69 o
   6   3   1      320.93      346.17     38.14 o
  -5   4   1      416.83      435.73     42.66 o
  -4   4   1      350.19      353.75     36.56 o
  -3   4   1      324.13      324.71     32.54 o
  -2   4   1     1998.36     2097.79     53.44 o
  -1   4   1       62.10       49.54     16.81 o
   0   4   1     1268.94     1262.38     60.63 o
   1   4   1      155.16      146.84     17.31 o
   2   4   1     1359.04     1443.10     42.56 o
   3   4   1      892.25      899.35     76.40 o
   4   4   1      561.29      583.00     39.01 o
   5   4   1      118.89       77.89     55.05 o
  -3   5   1       58.65       20.15     32.65 o
  -2   5   1      315.38      323.56     35.12 o
  -1   5   1      234.12      240.99     23.43 o
   0   5   1       89.97       64.91     15.48 o
   1   5   1       47.30       33.59     20.02 o
   2   5   1      187.18      163.00     30.79 o
   3   5   1       47.44       23.50     38.28 o
  -6  -2   2      131.32       61.76     43.50 o
  -5  -2   2      876.75      940.42     57.78 o
  -4  -2   2      759.19      857.10     44.96 o
   5  -2   2      433.87      469.36     46.87 o
   6  -2   2      820.31      881.53     68.49 o
  -7  -1   2      115.55      135.62     46.14 o
  -6  -1   2     1178.56     1164.55     62.10 o
  -5  -1   2      247.23      179.88     34.32 o
  -4  -1   2     1504.43     1469.68     49.73 o
   1  -1   2     1313.82     1361.88     16.99 o
   2  -1   2     1527.12     1757.21     78.77 o
   3  -1   2      716.04      678.05     44.10 o
   4  -1   2       90.81       62.39     20.26 o
   5  -1   2     1113.87     1169.11     55.53 o
   6  -1   2      217.61      175.69     43.21 o
   7  -1   2      190.25      151.88     48.48 o
  -7   0   2      460.62      498.84     51.60 o
  -6   0   2      221.72      209.08     36.91 o
  -5   0   2      923.37      968.98     47.47 o
  -4   0   2       84.97       47.60     12.83 o
  -3   0   2       13.37       20.83      9.53 o
  -2   0   2     7009.40     7107.65     46.74 o
  -1   0   2       14.30        5.31      5.68 o
   1   0   2     4581.09     5084.32     72.02 o
   2   0   2     1526.80     1494.59     20.03 o
   3   0   2      345.87      328.36     14.40 o
   4   0   2     1710.71     1751.06     57.59 o
   5   0   2     1375.75     1437.08     31.23 o
   6   0   2      260.73      307.13     39.88 o
   7   0   2      404.03      481.67     50.09 o
  -7   1   2      111.73      136.35     42.38 o
  -6   1   2     1108.41     1160.97     57.44 o
  -5   1   2      303.82      271.76     24.18 o
  -4   1   2     1460.06     1498.80     27.07 o
  -3   1   2      326.93      378.68     28.16 o
  -2   1   2     1547.57     1491.73     36.45 o
  -1   1   2      776.54      816.23     16.60 o
   0   1   2     1294.01     1299.45     36.09 o
   1   1   2     1327.83     1301.76     26.02 o
   2   1   2     1540.43     1657.25     57.16 o
   3   1   2      852.15      760.52     22.85 o
   4   1   2      130.81      120.51     18.06 o
   5   1   2     1184.68     1179.16     47.12 o
   6   1   2      284.50      282.31     41.21 o
   7   1   2      176.53      191.30     41.76 o
  -6   2   2      114.91       78.70     28.09 o
  -5   2   2      941.13     1036.71     29.48 o
  -4   2   2      707.93      771.77     27.66 o
  -3   2   2      946.05      982.35     35.60 o
  -2   2   2     1447.77     1425.73     42.58 o
  -1   2   2      585.39      580.62     17.49 o
   0   2   2      897.31      859.42     21.95 o
   1   2   2       50.40       43.37      7.59 o
   2   2   2     4397.16     4575.11     56.70 o
   3   2   2      170.61      166.41     13.20 o
   4   2   2     1082.42     1052.76     23.36 o
   5   2   2      386.44      404.01     29.66 o
   6   2   2      827.70      803.60     98.64 o
  -6   3   2      525.69      543.66     52.51 o
  -5   3   2       63.14       58.17     35.36 o
  -4   3   2      154.34      142.39     29.20 o
  -3   3   2     2461.50     2765.53     50.56 o
  -2   3   2     1020.40     1116.67     41.10 o
  -1   3   2      787.82      798.95     24.71 o
   0   3   2       63.52       61.59     15.92 o
   1   3   2     1380.89     1449.94     50.17 o
   2   3   2      290.97      326.81     25.82 o
   3   3   2     1103.20     1159.43     36.29 o
   4   3   2      136.77      144.62     31.36 o
   5   3   2      304.95      308.03     33.08 o
   6   3   2      171.47      198.58     35.82 o
  -5   4   2      590.65      528.99     43.76 o
  -4   4   2       97.53       52.66     67.57 o
  -3   4   2      545.47      670.90     73.86 o
  -2   4   2      374.52      390.70     21.98 o
  -1   4   2      513.10      508.56     23.04 o
   0   4   2      418.94      415.23     21.21 o
   1   4   2      348.96      338.91     23.85 o
   2   4   2      739.93      772.84     34.33 o
   3   4   2      521.78      529.19     34.09 o
   4   4   2      380.52      454.35     38.48 o
  -3   5   2      385.88      406.74     40.72 o
  -2   5   2       60.73       36.83     47.90 o
  -1   5   2      725.67      702.51     57.27 o
   0   5   2       14.25       -0.55     24.63 o
   1   5   2      953.90      912.89     48.12 o
   2   5   2       20.77       26.41     21.74 o
  -6  -2   3       78.17       49.93     40.56 o
  -5  -2   3     1177.50     1221.34     61.35 o
  -4  -2   3       47.27       41.69     28.30 o
   5  -2   3      457.87      447.65     48.46 o
   6  -2   3      447.09      429.40     56.80 o
  -7  -1   3       28.60       50.71     42.04 o
  -6  -1   3      375.42      421.34     46.69 o
  -5  -1   3      120.95      105.59     32.61 o
  -3  -1   3      722.90      778.53     32.31 o
  -2  -1   3     1012.32     1129.66     28.47 o
   2  -1   3       40.70       36.14      6.01 o
   6  -1   3      380.30      419.77     48.43 o
   7  -1   3       57.98       76.28     45.53 o
  -7   0   3      723.84      782.25     53.97 o
  -6   0   3       87.58       96.42     34.92 o
  -5   0   3     1638.79     1564.62     56.09 o
  -4   0   3       52.88       44.67     12.37 o
  -3   0   3      448.54      380.77     14.64 o
  -2   0   3      150.99      167.53     10.94 o
  -1   0   3     6501.08     6457.17    107.37 o
   1   0   3     3979.99     4214.27     77.16 o
   2   0   3     2864.68     2896.64     27.78 o
   3   0   3       52.67       56.55     10.91 o
   4   0   3     1840.76     1896.78     40.09 o
   5   0   3        1.16       18.37     16.46 o
   6   0   3      565.68      618.65     47.76 o
   7   0   3      106.65       91.93     43.21 o
  -7   1   3       43.12       37.45     42.60 o
  -6   1   3      429.14      467.23     46.27 o
  -5   1   3      111.59       94.50     16.50 o
  -4   1   3      523.81      534.22     19.21 o
  -3   1   3      700.07      836.86     28.94 o
  -2   1   3     1270.24     1234.91     40.81 o
  -1   1   3     3424.82     3684.49     22.89 o
   0   1   3      216.86      219.46     12.97 o
   1   1   3     3538.74     3486.59     29.08 o
   2   1   3       60.98       55.57     10.65 o
   3   1   3     2186.04     2132.55     43.88 o
   4   1   3     1191.87     1161.12     30.39 o
   5   1   3     1036.84     1088.82     34.12 o
   6   1   3      336.52      392.67     41.99 o
   7   1   3       59.83       60.38     39.42 o
  -6   2   3       67.29       75.52     28.39 o
  -5   2   3     1082.64     1183.57     30.71 o
  -4   2   3       76.10       71.37     15.49 o
  -3   2   3     2163.28     2116.54     31.36 o
  -2   2   3      310.14      296.48     11.08 o
  -1   2   3      982.20      929.23     30.54 o
   0   2   3     1513.25     1492.72     55.57 o
   1   2   3     1302.67     1286.10     17.23 o
   2   2   3     2758.03     2802.68     23.28 o
   3   2   3      976.82      998.34     30.55 o
   4   2   3      944.21      927.57     32.04 o
   5   2   3      508.56      495.40     40.25 o
   6   2   3      436.78      397.32     72.56 o
  -6   3   3      537.39      558.21     78.11 o
  -5   3   3      105.72       91.63     31.60 o
  -4   3   3     1195.86     1340.27     34.97 o
  -3   3   3      764.86      790.85     54.12 o
  -2   3   3     1010.15     1148.62     27.70 o
  -1   3   3      237.26      202.21     17.19 o
   0   3   3      992.24      993.53     29.59 o
   1   3   3      938.43      936.69     20.45 o
   2   3   3      678.75      699.47     18.04 o
   3   3   3      889.34      908.44     33.30 o
   4   3   3      137.50      125.51     26.03 o
   5   3   3      324.17      345.57     33.70 o
   6   3   3      184.67      171.46     34.78 o
  -5   4   3      369.93      419.01     45.19 o
  -4   4   3      260.95      250.12     36.33 o
  -3   4   3      408.71      441.54     24.91 o
  -2   4   3      176.63      192.39     18.81 o
  -1   4   3      275.29      277.33     19.64 o
   0   4   3      535.42      531.47     18.82 o
   1   4   3      186.18      172.38     15.40 o
   2   4   3     1339.11     1482.51     42.06 o
   3   4   3       56.54       43.16     26.79 o
   4   4   3      338.05      403.50     48.78 o
  -2   5   3      454.82      442.89     58.21 o
  -1   5   3      177.33      153.50     23.09 o
   0   5   3      767.56      703.56     80.36 o
   1   5   3      437.91      415.50     36.16 o
   2   5   3      664.42      520.53     65.13 o
  -6  -2   4        4.42       -1.24     41.76 o
  -4  -2   4       24.00       27.50     25.65 o
   5  -2   4        0.76       32.68     35.95 o
   6  -2   4      175.04      205.62     49.70 o
  -7  -1   4       60.16       72.27     43.09 o
  -6  -1   4     1346.53     1341.01     62.61 o
  -5  -1   4       40.65       55.35     31.28 o
  -4  -1   4     1711.70     1737.61     52.70 o
  -3  -1   4       37.56       36.51     18.77 o
  -1  -1   4     7616.04     8004.61     54.75 o
   2  -1   4     1712.08     1734.14     42.20 o
   3  -1   4     2697.78     2515.16     40.90 o
   4  -1   4      257.40      242.65     33.30 o
   6  -1   4      215.36      187.94     47.16 o
   7  -1   4      388.78      386.08     58.63 o
  -7   0   4       79.17       81.61     40.51 o
  -6   0   4      104.59       49.92     33.45 o
  -5   0   4      266.78      263.69     35.00 o
  -4   0   4        4.00        3.22     11.82 o
  -3   0   4     5309.18     5787.55     52.73 o
  -2   0   4       13.64       11.64      8.24 o
  -1   0   4     1948.89     2127.46     47.04 o
   0   0   4      191.91      138.48     56.29 o
   1   0   4       83.68      105.86      5.55 o
   2   0   4     3326.71     3456.53     40.91 o
   3   0   4       81.01       73.32     11.68 o
   4   0   4      905.42      926.30     25.00 o
   5   0   4       77.42       67.17     17.11 o
   6   0   4      106.49      103.57     34.75 o
   7   0   4       13.65       16.43     38.65 o
  -7   1   4       43.78       43.35     39.66 o
  -6   1   4     1214.21     1197.52     58.68 o
  -5   1   4       39.61       33.98     15.51 o
  -4   1   4     1595.59     1704.05     28.85 o
  -3   1   4       19.80       17.31     12.09 o
  -2   1   4     2823.74     2715.17     28.65 o
  -1   1   4     7278.05     7853.08    119.57 o
   0   1   4    16234.71    16382.53    217.54 o
   1   1   4     2951.48     2654.62     85.06 o
   2   1   4     1879.53     1799.77     42.74 o
   3   1   4     2686.90     2660.26     62.58 o
   4   1   4      262.16      262.45     20.44 o
   5   1   4      965.29      996.66     32.29 o
   6   1   4      260.06      231.97     38.28 o
   7   1   4      418.03      439.47     49.71 o
  -6   2   4       14.09       -0.46     20.79 o
  -5   2   4      981.10     1093.84     37.25 o
  -4   2   4       23.97       30.29     16.44 o
  -3   2   4     1183.61     1299.61     79.70 o
  -2   2   4       94.81       96.43     14.66 o
  -1   2   4     3273.86     3417.87     88.54 o
   0   2   4     1295.48     1222.53     37.78 o
   1   2   4      473.75      468.79     13.45 o
   2   2   4     1391.88     1264.62     28.00 o
   3   2   4      241.59      247.62     11.41 o
   4   2   4     1081.05     1067.58     33.39 o
   5   2   4        0.01      -11.69     22.75 o
   6   2   4      303.48      315.79     30.97 o
  -6   3   4       11.60       14.60     43.34 o
  -5   3   4       16.88       27.47     31.96 o
  -4   3   4     1387.53     1457.58     33.83 o
  -3   3   4      237.31      254.66     19.72 o
  -2   3   4      853.61      937.47     25.75 o
  -1   3   4      416.93      375.54     21.59 o
   0   3   4      964.10      900.48     28.60 o
   1   3   4      858.23      867.74     19.28 o
   2   3   4      310.96      308.63     16.81 o
   3   3   4      684.77      703.99     29.79 o
   4   3   4       56.28       39.22     22.40 o
   5   3   4      421.07      423.79     34.37 o
   6   3   4       40.25       57.25     30.60 o
  -5   4   4      262.54      307.68     42.87 o
  -4   4   4       71.60       50.01     34.02 o
  -3   4   4      548.85      679.02     96.78 o
  -2   4   4      149.97      146.11     18.85 o
  -1   4   4      647.10      660.10     25.02 o
   0   4   4      642.03      626.72     19.55 o
   1   4   4      843.82      819.63     24.44 o
   2   4   4     1253.32     1312.86     39.41 o
   3   4   4      455.18      496.22     61.99 o
   4   4   4      326.31      369.18     34.67 o
  -2   5   4      165.76      128.69     36.23 o
  -1   5   4      128.93       97.93     22.01 o
   0   5   4      103.99       85.00     27.83 o
   1   5   4       89.27       43.47     28.40 o
   2   5   4      420.83      324.13     60.29 o
  -6  -2   5      169.66       59.69     44.42 o
  -5  -2   5     1054.51     1019.23     57.10 o
  -4  -2   5       21.60       22.68     25.55 o
   6  -2   5      644.11      578.02     59.48 o
  -7  -1   5      136.65      150.21     45.90 o
  -6  -1   5      167.43      168.00     39.05 o
  -5  -1   5      298.96      337.26     36.77 o
  -3  -1   5       25.01       34.46     18.20 o
  -2  -1   5     1599.59     1565.24     19.99 o
  -1  -1   5     6384.71     6694.88     33.43 o
   1  -1   5      619.24      631.88     24.38 o
   2  -1   5        9.03        6.20      4.41 o
   3  -1   5      512.19      463.64     23.16 o
   4  -1   5      121.69       49.33     40.38 o
   6  -1   5      216.52      194.50     47.67 o
   7  -1   5      209.23      181.69     55.33 o
  -7   0   5      524.05      613.26     51.53 o
  -6   0   5       67.44       58.46     36.24 o
  -5   0   5     1663.96     1758.26     58.46 o
  -4   0   5       37.89       26.95     10.67 o
  -3   0   5     3083.48     3257.33     83.55 o
  -2   0   5       36.87       35.73      8.69 o
  -1   0   5    12789.12    13398.48    217.98 o
   0   0   5     1764.12     1888.33     60.23 o
   1   0   5     3837.96     3896.79     35.49 o
   2   0   5     1024.77     1038.76     18.82 o
   3   0   5      810.30      767.21     25.67 o
   4   0   5     3347.59     3528.78    120.80 o
   5   0   5      899.49      895.22     30.88 o
   6   0   5     1103.45     1205.89     58.86 o
   7   0   5       81.39       90.75     42.37 o
  -7   1   5      167.02      160.20     43.56 o
  -6   1   5      247.44      249.95     41.64 o
  -5   1   5      277.80      283.45     19.72 o
  -4   1   5     1166.73     1251.13     30.77 o
  -3   1   5       23.42       20.77     11.86 o
  -2   1   5     1630.51     1639.09     23.64 o
  -1   1   5     6786.73     6974.33     43.38 o
   0   1   5     6327.58     6432.58     83.60 o
   1   1   5      677.02      571.62     22.97 o
   2   1   5        8.74        4.91     10.74 o
   3   1   5      470.50      412.83     19.48 o
   4   1   5      118.67      112.62     18.32 o
   5   1   5      685.45      699.96     29.52 o
   6   1   5      208.87      228.30     24.96 o
   7   1   5      217.93      246.64     47.29 o
  -6   2   5      130.96      131.00     23.63 o
  -5   2   5      869.68      927.67     37.31 o
  -4   2   5       16.10       30.03     17.28 o
  -3   2   5     3637.03     3548.85     63.15 o
  -2   2   5     1071.20     1083.62     35.64 o
  -1   2   5     3909.66     4011.17     88.10 o
   0   2   5      581.47      570.22     13.18 o
   1   2   5      612.27      589.15     11.93 o
   2   2   5     3134.40     3014.71     38.78 o
   3   2   5      337.30      318.38     20.95 o
   4   2   5      843.22      877.89     31.71 o
   5   2   5       26.64       14.74     21.83 o
   6   2   5      550.19      554.55     45.50 o
  -6   3   5       93.35      103.99     36.62 o
  -5   3   5       44.54       94.29     23.73 o
  -4   3   5     1037.49     1080.25     40.24 o
  -3   3   5      773.70      749.42     53.15 o
  -2   3   5     1396.32     1575.34     30.86 o
  -1   3   5      191.62      186.93     35.97 o
   0   3   5      728.64      687.99     25.37 o
   1   3   5     1156.98     1122.64     23.60 o
   2   3   5      740.43      755.49     35.04 o
   3   3   5      850.95      846.66     36.04 o
   4   3   5      193.29      193.16     25.61 o
   5   3   5      534.41      539.77     36.75 o
  -4   4   5      159.74      216.13     36.70 o
  -3   4   5      225.06      283.71     34.24 o
  -2   4   5      107.56      101.13     18.31 o
  -1   4   5      562.02      534.14     28.30 o
   0   4   5      643.93      604.74     22.45 o
   1   4   5       92.01       86.62     17.43 o
   2   4   5       47.74       43.17     21.77 o
   3   4   5       24.60       22.22     25.09 o
   4   4   5      214.41      248.07     47.17 o
  -2   5   5      655.99      695.36     52.82 o
  -1   5   5      326.82      356.95     31.98 o
   0   5   5      732.91      744.01    104.01 o
   1   5   5      212.87      183.54     30.81 o
   2   5   5       11.33       -7.69     31.43 o
  -6  -2   6      301.31      172.13     46.13 o
  -4  -2   6      542.13      623.74     39.18 o
  -7  -1   6      154.83      203.19     44.36 o
  -5  -1   6      126.81      118.55     31.57 o
  -2  -1   6     3028.05     2866.52     32.18 o
   1  -1   6     1959.66     2365.23     43.27 o
   2  -1   6     3019.99     3534.75     51.22 o
   3  -1   6     2034.80     1952.94    275.93 o
   4  -1   6      571.49      557.02     41.50 o
   5  -1   6     1955.79     2071.00     73.74 o
   6  -1   6       75.04       49.03     40.91 o
  -7   0   6       77.89       90.50     39.84 o
  -6   0   6     1442.76     1559.48     63.65 o
  -5   0   6      236.92      260.77     34.91 o
  -4   0   6       20.51        7.65     14.66 o
  -3   0   6     3089.63     3273.61     40.76 o
  -2   0   6      119.40      128.86     10.85 o
  -1   0   6      524.80      535.61      9.48 o
   0   0   6       12.02       18.13      4.21 o
   1   0   6       82.22       81.48      5.95 o
   2   0   6     1364.12     1420.55     22.29 o
   3   0   6      530.42      506.58     18.08 o
   4   0   6       95.50       80.52     15.74 o
   5   0   6       72.51       67.88     18.19 o
   6   0   6      292.99      315.45     43.13 o
   7   0   6       31.06       34.99     38.71 o
  -7   1   6      158.91      163.70     43.24 o
  -6   1   6      509.53      475.66     52.09 o
  -5   1   6      140.23      146.68     18.19 o
  -4   1   6     1167.35     1122.17     44.48 o
  -3   1   6      284.88      300.80     22.45 o
  -2   1   6     2815.55     2827.26     24.05 o
  -1   1   6      879.14      794.65     19.45 o
   0   1   6     1449.44     1282.98     36.63 o
   1   1   6     2058.07     2130.25     40.91 o
   2   1   6     3396.36     3461.17    120.63 o
   3   1   6     1956.76     1990.91    123.80 o
   4   1   6      544.42      483.25     50.75 o
   5   1   6     1981.15     2006.84     40.84 o
   6   1   6       84.08       72.20     22.93 o
  -6   2   6      245.39      239.47     25.64 o
  -5   2   6      405.91      445.96     24.47 o
  -4   2   6      450.77      569.29     31.39 o
  -3   2   6     1100.71     1210.34     47.76 o
  -2   2   6      689.06      746.79     15.20 o
  -1   2   6      909.95      848.36     15.74 o
   0   2   6     1651.24     1598.43     29.60 o
   1   2   6     1429.20     1345.84     23.37 o
   2   2   6      672.01      676.70     21.47 o
   3   2   6      458.14      439.88     22.52 o
   4   2   6      937.98      883.44     57.46 o
   5   2   6      127.81      107.34     24.27 o
   6   2   6      405.48      391.37     32.55 o
  -6   3   6      714.75      709.66     80.44 o
  -5   3   6      359.11      482.32     36.05 o
  -4   3   6     1278.75     1390.13     35.46 o
  -3   3   6      295.62      329.34     22.91 o
  -2   3   6     1557.82     1679.88     28.13 o
  -1   3   6      340.58      303.72     29.11 o
   0   3   6      976.31      970.29     26.62 o
   1   3   6      724.33      729.50     36.51 o
   2   3   6      691.53      663.01     25.78 o
   3   3   6      346.43      373.28     24.49 o
   4   3   6      154.18      144.63     25.16 o
   5   3   6      422.03      400.94     65.52 o
  -4   4   6       28.01       23.28     38.43 o
  -3   4   6     1395.10     1647.54    143.61 o
  -2   4   6       44.55       41.97     21.63 o
  -1   4   6      578.02      631.85     29.63 o
   0   4   6      209.12      187.99     16.90 o
   1   4   6     1259.33     1201.22     35.04 o
   2   4   6      616.57      582.71     31.37 o
   3   4   6      352.38      371.66     30.15 o
   4   4   6      770.43      738.21     38.48 o
  -2   5   6      291.49      299.44     44.63 o
  -1   5   6      158.50      116.71     22.77 o
   0   5   6       62.02       74.61     27.23 o
   1   5   6       12.38       13.52     26.87 o
   2   5   6      321.02      310.36     37.57 o
  -5  -2   7      225.00      172.61     39.28 o
  -4  -2   7     1268.83     1383.21     51.72 o
  -7  -1   7      632.75      613.07     49.90 o
  -6  -1   7      196.00      220.09     39.47 o
  -5  -1   7      756.28      785.50     44.18 o
  -4  -1   7      434.68      437.59     32.34 o
  -3  -1   7      420.93      335.60     31.60 o
  -2  -1   7      685.98      632.33     45.67 o
  -1  -1   7     2290.85     2171.93     40.52 o
   0  -1   7     1030.12      904.47     20.69 o
   3  -1   7       28.65       22.57     14.17 o
   5  -1   7      453.44      425.60     45.93 o
   6  -1   7      135.15       86.88     43.39 o
  -7   0   7      313.31      296.40     45.21 o
  -6   0   7       34.50       65.78     37.02 o
  -5   0   7      613.25      672.34     42.67 o
  -4   0   7       53.59       40.85     16.08 o
  -3   0   7     1023.28     1063.76     25.25 o
  -2   0   7      112.36      113.21     14.90 o
  -1   0   7     4979.46     5199.68     67.10 o
   0   0   7      628.30      686.60     36.82 o
   1   0   7     2587.32     2655.55     24.34 o
   2   0   7     2154.79     2293.37     28.84 o
   3   0   7      643.60      605.79     23.36 o
   4   0   7     7289.40     7466.11    412.25 o
   5   0   7      241.79      244.98     20.74 o
   6   0   7      855.83      941.81     55.67 o
   7   0   7      179.12      171.75     46.18 o
  -7   1   7      618.65      691.72     57.41 o
  -6   1   7      269.91      269.78     28.12 o
  -5   1   7      727.13      674.27     24.83 o
  -4   1   7      354.59      375.81     21.27 o
  -3   1   7      334.63      348.09     16.10 o
  -2   1   7      876.91      966.29     30.00 o
  -1   1   7     2272.86     2070.58     26.40 o
   0   1   7      976.32      933.31     18.29 o
   1   1   7      147.42      171.83     12.51 o
   2   1   7     3560.78     3582.73     65.62 o
   3   1   7       56.46       37.55     13.32 o
   4   1   7      415.25      361.62     23.70 o
   5   1   7      536.21      486.48     38.23 o
   6   1   7      124.57      139.60     34.57 o
  -6   2   7      319.06      285.78     29.94 o
  -5   2   7      265.56      260.20     25.52 o
  -4   2   7     1517.84     1440.64     56.03 o
  -3   2   7     2209.92     2172.54     83.18 o
  -2   2   7     1430.75     1523.52     33.08 o
  -1   2   7      211.21      175.46      7.71 o
   0   2   7      495.20      478.96     10.97 o
   1   2   7     2599.49     2073.54    193.90 o
   2   2   7      961.08      869.94     23.08 o
   3   2   7      493.92      448.41     22.65 o
   4   2   7      557.70      563.87     28.22 o
   5   2   7      105.35      123.21     24.14 o
   6   2   7      698.31      708.10     35.81 o
  -6   3   7      468.38      484.83     47.75 o
  -5   3   7      334.47      425.02     47.69 o
  -4   3   7      713.93      787.59     29.54 o
  -3   3   7      663.92      757.84     27.63 o
  -2   3   7     1053.24     1178.63     24.77 o
  -1   3   7       30.15       14.61     15.34 o
   0   3   7     1821.29     1804.97     31.86 o
   1   3   7      628.95      599.28     17.14 o
   2   3   7     1448.05     1433.04     33.06 o
   3   3   7      862.84      792.93     30.07 o
   4   3   7      224.66      208.07     26.44 o
   5   3   7      912.77      825.60     40.82 o
  -4   4   7      233.90      264.46     44.77 o
  -3   4   7      296.83      368.67     28.50 o
  -2   4   7       72.09       67.51     23.76 o
  -1   4   7      723.35      776.53     32.44 o
   0   4   7       43.23       35.46     20.61 o
   1   4   7     1179.42     1068.82     74.99 o
   2   4   7      219.79      216.64     20.22 o
   3   4   7      256.75      282.19     27.80 o
   4   4   7      206.20      219.69     50.63 o
  -2   5   7      404.50      394.51     32.85 o
  -1   5   7       15.47      -13.80     22.19 o
   0   5   7      222.29      249.34     31.41 o
   1   5   7      288.37      237.02     35.44 o
   2   5   7      410.89      382.74     49.68 o
  -7  -1   8       65.36       88.78     40.15 o
  -6  -1   8      171.50      163.42     37.32 o
  -5  -1   8       54.27       82.63     30.16 o
  -4  -1   8      649.64      645.22     35.60 o
  -3  -1   8      489.89      413.99     22.66 o
  -2  -1   8     2534.41     2507.80     96.58 o
  -1  -1   8     2372.42     2479.17     45.49 o
   0  -1   8     2448.17     2280.89     34.39 o
   1  -1   8      763.45      598.01    178.92 o
   3  -1   8     2130.54     2043.94    111.16 o
   4  -1   8      284.79      291.90     35.23 o
   5  -1   8      694.43      804.79     52.64 o
   6  -1   8       35.73       20.94     40.93 o
  -7   0   8      100.07       76.57     41.47 o
  -6   0   8     1364.73     1424.58     60.16 o
  -5   0   8      251.97      207.92     23.27 o
  -4   0   8      458.82      471.92     36.12 o
  -3   0   8     1141.21     1114.69     25.98 o
  -2   0   8     1711.29     1870.61    279.63 o
  -1   0   8     3075.03     3130.63     25.08 o
   0   0   8      252.12      240.31     24.13 o
   1   0   8     4114.84     4228.13     57.50 o
   2   0   8      151.40      146.37     12.79 o
   3   0   8     1977.36     1992.75     31.83 o
   4   0   8       28.98       36.32     16.76 o
   5   0   8      592.11      577.47     30.37 o
   6   0   8      108.66       94.35     40.18 o
  -7   1   8      159.03      203.76     46.55 o
  -6   1   8      150.92      131.37     25.84 o
  -5   1   8      110.75      130.68     22.26 o
  -4   1   8      631.13      673.59     43.17 o
  -3   1   8      453.76      450.56     29.70 o
  -2   1   8     2778.15     3030.91     91.90 o
  -1   1   8     2465.88     2631.37     31.77 o
   0   1   8     2549.65     2462.56     40.31 o
   1   1   8      785.85      625.28     87.83 o
   2   1   8     1406.83     1346.59     24.21 o
   3   1   8     2155.72     2085.43     65.45 o
   4   1   8      258.79      243.64     30.18 o
   5   1   8      726.58      746.77     30.44 o
   6   1   8       10.93       15.11     22.49 o
  -6   2   8      278.04      307.20     30.64 o
  -5   2   8      321.07      320.76     26.56 o
  -4   2   8     2164.00     2206.65     40.51 o
  -3   2   8      229.83      214.77     25.87 o
  -2   2   8       37.03       29.88      8.64 o
  -1   2   8     5570.62     5925.58     70.03 o
   0   2   8      914.90      844.31     38.57 o
   1   2   8     3252.10     2901.18     90.49 o
   2   2   8       19.35       14.66     12.64 o
   3   2   8      880.58      851.90     27.04 o
   4   2   8      630.13      636.66     38.63 o
   5   2   8      101.03       91.40     23.97 o
   6   2   8      211.41      227.71     27.98 o
  -5   3   8      495.76      635.15     79.48 o
  -4   3   8      227.97      225.90     23.84 o
  -3   3   8      555.99      605.51     26.94 o
  -2   3   8      307.48      311.39     17.28 o
  -1   3   8       77.15       55.53     15.80 o
   0   3   8     1280.38     1240.30     23.91 o
   1   3   8     1189.04     1150.19     30.24 o
   2   3   8      915.20      853.28     23.91 o
   3   3   8      250.54      261.49     23.07 o
   4   3   8      265.43      247.05     26.54 o
   5   3   8      198.23      200.30     35.75 o
  -4   4   8       86.47       94.02     26.00 o
  -3   4   8      346.31      388.75     29.19 o
  -2   4   8      151.09      145.89     24.98 o
  -1   4   8      950.73     1006.78     84.75 o
   0   4   8       64.15       47.62     21.64 o
   1   4   8      641.73      584.10     32.56 o
   2   4   8     1170.77     1066.52    106.06 o
   3   4   8      184.92      142.68     51.07 o
   4   4   8      444.58      369.93     60.08 o
  -2   5   8      384.13      405.06     77.62 o
  -1   5   8      122.53       78.05     26.73 o
   0   5   8      858.98      890.06     69.89 o
   1   5   8       14.90      -14.91     26.68 o
   2   5   8      770.72      669.25     60.28 o
  -4  -2   9      769.32      841.02     40.95 o
  -7  -1   9      781.05      843.10     56.41 o
  -6  -1   9      153.11      189.45     37.85 o
  -5  -1   9     1559.85     1547.81     54.48 o
  -4  -1   9      883.65      888.87     38.48 o
  -3  -1   9     2176.40     1982.13     35.50 o
  -2  -1   9     4788.28     4699.67    208.51 o
  -1  -1   9     3653.42     3872.32     58.97 o
   0  -1   9     3786.86     3708.96     43.48 o
   1  -1   9      190.99      195.31     32.75 o
   2  -1   9     1538.90     1543.31     41.21 o
   3  -1   9      109.95       92.37     22.81 o
   5  -1   9       70.91       80.59     36.53 o
   6  -1   9      812.65      875.42     62.51 o
  -7   0   9        0.97       12.09     38.18 o
  -6   0   9       46.74       93.68     37.53 o
  -5   0   9        2.73       -2.36     19.88 o
  -4   0   9      863.80      845.41     66.05 o
  -3   0   9      659.69      697.18     23.85 o
  -2   0   9       37.40       31.07     10.49 o
  -1   0   9     1694.15     1603.34     21.93 o
   0   0   9      101.04      100.12      8.58 o
   1   0   9     1649.36     1615.79     63.69 o
   2   0   9      422.42      462.47     13.22 o
   3   0   9      771.81      752.24     23.20 o
   4   0   9      126.32      131.10     18.90 o
   5   0   9      889.04      916.02     41.82 o
   6   0   9      609.64      581.05     51.28 o
  -7   1   9      621.93      641.25     55.00 o
  -6   1   9      164.76      127.84     26.53 o
  -5   1   9     1547.22     1586.09     40.68 o
  -4   1   9      877.27      854.07     41.49 o
  -3   1   9     2160.59     1980.03     41.82 o
  -2   1   9     4461.12     4723.05    135.75 o
  -1   1   9     3452.03     3853.94     52.89 o
   0   1   9     3455.44     3446.40     33.99 o
   1   1   9      199.43      165.86     18.43 o
   2   1   9     1541.12     1454.04     31.92 o
   3   1   9      131.53      115.03     15.39 o
   4   1   9     1901.24     1810.71     36.83 o
   5   1   9       75.62       66.15     20.87 o
   6   1   9      824.89      839.36     34.34 o
  -6   2   9      400.73      404.99     33.15 o
  -5   2   9      154.74      167.54     28.04 o
  -4   2   9      809.77      841.39     28.37 o
  -3   2   9      301.98      256.25     21.47 o
  -2   2   9      208.85      201.20      9.55 o
  -1   2   9     5246.54     5418.43    168.76 o
   0   2   9      346.72      290.90     22.80 o
   1   2   9     1448.25     1374.13     41.02 o
   2   2   9      335.88      319.04     33.74 o
   3   2   9      836.58      783.68     32.00 o
   4   2   9      143.98      140.68     21.25 o
   5   2   9      436.70      404.01     27.86 o
   6   2   9      283.95      270.54     29.06 o
  -5   3   9      215.11      344.35     79.38 o
  -4   3   9       51.14       71.59     21.14 o
  -3   3   9      211.06      198.05     22.16 o
  -2   3   9     1183.13     1306.53     27.27 o
  -1   3   9       89.97       64.97     15.81 o
   0   3   9     1026.57      954.81     18.37 o
   1   3   9      306.48      283.82     15.07 o
   2   3   9      986.63      928.45     24.21 o
   3   3   9      133.66      111.85     20.91 o
   4   3   9      149.38      162.39     25.12 o
   5   3   9      116.56      140.93     27.77 o
  -4   4   9      870.75      994.65     38.49 o
  -3   4   9      439.20      493.32     31.44 o
  -2   4   9      239.73      231.33     25.97 o
  -1   4   9      949.21     1010.56     74.52 o
   0   4   9      247.06      248.60     26.05 o
   1   4   9      584.25      509.47     31.29 o
   2   4   9      188.67      174.24     31.03 o
   3   4   9      933.49      821.86     44.72 o
   4   4   9       56.20        1.45     52.33 o
  -2   5   9      121.17      132.01     29.01 o
  -1   5   9       17.38        4.52     27.10 o
   0   5   9      440.09      446.55     35.24 o
   1   5   9       47.37        2.20     28.17 o
  -5  -2  10       79.15       11.93     29.57 o
  -4  -2  10     1047.29     1010.00     44.15 o
  -6  -1  10      156.05      162.15     37.36 o
  -4  -1  10      186.70      195.36     28.50 o
  -3  -1  10      858.72      844.68     48.79 o
  -2  -1  10      483.69      445.30     29.34 o
  -1  -1  10       97.32       70.32     17.20 o
   0  -1  10     1151.01     1362.90     41.43 o
   1  -1  10      104.87      123.10      8.93 o
   2  -1  10      750.72      735.88     33.44 o
   3  -1  10       43.35       22.99      7.12 o
   4  -1  10      503.63      339.74     80.73 o
   5  -1  10      175.82      128.08     38.29 o
   6  -1  10      131.65       98.14     42.54 o
  -7   0  10        0.04       14.77     37.67 o
  -6   0  10     1059.85     1081.45     56.60 o
  -5   0  10      313.44      271.96     25.10 o
  -4   0  10     1036.06     1013.07     38.48 o
  -3   0  10     1467.26     1443.36     29.55 o
  -2   0  10     1245.24     1381.33    112.79 o
  -1   0  10     3949.82     3746.09     85.64 o
   0   0  10      165.38      182.98     19.61 o
   1   0  10     1712.35     1707.38     55.97 o
   2   0  10      140.18      139.21     10.02 o
   3   0  10     3608.00     3932.53     94.03 o
   4   0  10       14.41       12.86     16.82 o
   5   0  10     1839.34     1816.46     40.59 o
   6   0  10      265.95      240.08     43.41 o
  -6   1  10      162.07      134.54     27.00 o
  -5   1  10      237.89      233.72     24.58 o
  -4   1  10      208.28      245.50     40.55 o
  -3   1  10      983.58      893.39     23.77 o
  -2   1  10      538.88      488.67     26.66 o
  -1   1  10      106.00       89.28      9.63 o
   0   1  10     1543.43     1375.68     30.17 o
   1   1  10      141.97      130.72      6.70 o
   2   1  10      725.82      720.19     17.21 o
   3   1  10       29.41       26.89     14.33 o
   4   1  10      720.71      689.29     27.05 o
   5   1  10      152.55      138.18     22.64 o
   6   1  10      187.93      198.01     42.25 o
  -6   2  10      690.42      670.46     38.00 o
  -5   2  10       86.50       69.03     23.55 o
  -4   2  10      993.89      925.01     44.92 o
  -3   2  10     1536.59     1494.13     51.55 o
  -2   2  10      731.55      737.36     16.75 o
  -1   2  10     1111.65     1083.63     23.88 o
   0   2  10      275.06      265.15     23.07 o
   1   2  10     2770.27     2547.56     25.81 o
   2   2  10       18.63       13.62     10.80 o
   3   2  10     1521.56     1476.06     32.78 o
   4   2  10        3.39       18.79     18.90 o
   5   2  10      598.22      611.37     41.77 o
   6   2  10      220.65      186.93     40.61 o
  -5   3  10      728.62      856.15     74.76 o
  -4   3  10      385.06      391.73     26.94 o
  -3   3  10      438.35      469.22     27.02 o
  -2   3  10     1033.44     1096.04     24.43 o
  -1   3  10      227.18      220.89     19.28 o
   0   3  10     1323.86     1287.30     34.41 o
   1   3  10      206.53      202.56     13.82 o
   2   3  10     1435.80     1316.16     36.67 o
   3   3  10        5.44       -1.22     17.40 o
   4   3  10      962.73      914.25     35.39 o
   5   3  10      128.26      128.95     26.40 o
  -4   4  10      270.03      304.54     29.42 o
  -3   4  10      150.08      175.05     27.20 o
  -2   4  10      245.64      264.77     27.76 o
  -1   4  10      668.62      684.51     31.96 o
   0   4  10       23.03       21.65     22.17 o
   1   4  10      267.15      233.19     27.53 o
   2   4  10       67.64       23.03     26.80 o
   3   4  10      290.25      251.20     35.75 o
   4   4  10       70.99       35.40     35.49 o
  -1   5  10      103.07       76.93     28.40 o
   0   5  10      403.95      384.59     33.64 o
   1   5  10       19.36       17.50     26.77 o
  -6  -1  11       28.41       64.27     34.91 o
  -5  -1  11      117.26      151.92     29.16 o
  -4  -1  11     1660.31     1725.21     51.52 o
  -3  -1  11     1016.04      987.96     40.89 o
  -2  -1  11     1350.67     1208.37     27.11 o
  -1  -1  11      293.64      278.98     23.66 o
   0  -1  11     2123.21     2040.27    200.36 o
   1  -1  11      189.27      215.19     10.73 o
   2  -1  11     2723.91     2951.97     59.34 o
   3  -1  11      129.40      111.59     25.56 o
   5  -1  11      256.36      242.97     40.47 o
   6  -1  11      573.45      545.29     55.52 o
  -7   0  11      458.72      457.84     49.76 o
  -6   0  11      272.79      277.40     40.28 o
  -5   0  11      143.09      110.95     22.62 o
  -4   0  11     1056.64     1006.96     33.35 o
  -3   0  11       99.33      103.66     14.43 o
  -2   0  11      476.37      449.87     45.68 o
  -1   0  11       11.40       27.23      9.29 o
   0   0  11      606.45      626.49     36.01 o
   1   0  11     6507.77     7760.44    199.19 o
   2   0  11     1596.32     1615.32     26.58 o
   3   0  11      600.32      534.75     28.74 o
   4   0  11        0.44        2.15     17.48 o
   5   0  11      661.89      734.29     31.57 o
   6   0  11       58.31       79.32     41.84 o
  -6   1  11       31.96       33.33     25.17 o
  -5   1  11      211.29      215.84     24.70 o
  -4   1  11     1674.12     1891.83     56.26 o
  -3   1  11      954.82      942.48     38.36 o
  -2   1  11     1179.23     1130.46     18.54 o
  -1   1  11      371.81      333.71     16.66 o
   0   1  11     1863.14     1692.81     92.59 o
   1   1  11      172.27      159.18      7.60 o
   2   1  11     2740.17     2762.74     77.23 o
   3   1  11      138.34      126.82     16.64 o
   4   1  11     2725.63     2663.41    124.64 o
   5   1  11      242.68      237.39     24.09 o
   6   1  11      613.07      649.74     41.15 o
  -6   2  11      623.00      609.33     36.31 o
  -5   2  11       16.17       27.55     25.55 o
  -4   2  11      317.04      329.27     22.67 o
  -3   2  11      255.53      281.98     16.48 o
  -2   2  11      603.45      604.60     43.68 o
  -1   2  11     1280.09     1218.16     29.10 o
   0   2  11      341.99      343.66     17.45 o
   1   2  11      736.61      665.83     18.37 o
   2   2  11      251.57      229.17     14.04 o
   3   2  11     1304.78     1168.09     41.87 o
   4   2  11      119.50      102.18     19.90 o
   5   2  11      565.25      547.32     31.00 o
   6   2  11        8.23       -6.79     26.13 o
  -5   3  11      553.17      657.84     80.65 o
  -4   3  11      273.18      286.08     25.72 o
  -3   3  11      796.92      861.22     86.01 o
  -2   3  11      119.46      137.64     15.69 o
  -1   3  11      448.35      428.93     22.71 o
   0   3  11     1513.70     1491.49     42.66 o
   1   3  11     1767.72     1735.60     74.38 o
   2   3  11      501.75      501.66     20.01 o
   3   3  11       13.31       15.26     16.30 o
   4   3  11      803.40      779.68     33.65 o
   5   3  11       48.70       43.26     23.64 o
  -4   4  11      359.60      405.85     31.47 o
  -3   4  11      577.62      682.83     82.73 o
  -2   4  11      535.00      511.89     33.21 o
  -1   4  11      149.08      171.29     25.16 o
   0   4  11      169.41      174.64     25.41 o
   1   4  11      959.56      938.79     38.68 o
   2   4  11       81.55       40.43     26.07 o
   3   4  11      560.20      525.58     40.68 o
  -1   5  11       83.21       66.04     29.96 o
   0   5  11       74.19       64.55     28.71 o
  -5  -1  12     1007.79     1095.28     47.50 o
  -4  -1  12      797.87      786.60     88.12 o
  -3  -1  12     1277.68     1205.82     29.40 o
  -2  -1  12      384.71      369.01     20.06 o
  -1  -1  12     2294.46     2572.25     54.05 o
   0  -1  12      984.36     1141.80     26.11 o
   1  -1  12     1393.28     1464.52     54.07 o
   2  -1  12     1125.63     1193.65     43.21 o
   3  -1  12      778.98      699.11     39.15 o
   5  -1  12       13.63        6.51     23.19 o
   6  -1  12      224.12      252.26     48.49 o
  -6   0  12      140.77      139.49     35.37 o
  -5   0  12      218.97      193.06     35.56 o
  -4   0  12      552.19      534.71     35.05 o
  -3   0  12      390.39      405.75     19.25 o
  -2   0  12      781.54      797.11     69.15 o
  -1   0  12     1733.05     1696.09     36.69 o
   0   0  12     1032.85     1060.23     20.99 o
   1   0  12     1881.23     2068.99    133.11 o
   2   0  12      285.77      296.74     29.29 o
   3   0  12     2574.70     2554.95     56.51 o
   4   0  12      326.18      302.68     23.22 o
   5   0  12     1143.06     1325.87     99.01 o
   6   0  12       74.95       54.51     41.11 o
  -6   1  12      215.81      166.34     28.75 o
  -5   1  12     1195.37     1092.55     38.80 o
  -4   1  12      796.72      803.96    122.75 o
  -3   1  12     1229.54     1239.39     43.16 o
  -2   1  12      517.68      524.80     20.17 o
  -1   1  12     2285.85     2414.38     47.21 o
   0   1  12     1044.03     1057.06     22.28 o
   1   1  12     1347.72     1362.94     62.49 o
   2   1  12     1186.02     1149.92     35.10 o
   3   1  12      663.04      616.38     23.38 o
   4   1  12     1457.05     1400.08     61.31 o
   5   1  12       12.30       18.65     20.74 o
   6   1  12      167.51      159.81     29.05 o
  -6   2  12      166.51      159.16     30.49 o
  -5   2  12      285.16      282.74     32.41 o
  -4   2  12      632.00      691.70     27.75 o
  -3   2  12      103.64       80.63     16.68 o
  -2   2  12     1462.08     1436.17     25.14 o
  -1   2  12      289.18      292.92     27.43 o
   0   2  12      480.89      469.50     20.55 o
   1   2  12     3201.31     2988.73     31.03 o
   2   2  12      210.02      196.57     13.93 o
   3   2  12     1616.45     1541.41     28.71 o
   4   2  12        0.19       12.77     18.23 o
   5   2  12      427.98      393.75     60.04 o
  -5   3  12      126.51      186.25     28.93 o
  -4   3  12      259.58      282.37     25.89 o
  -3   3  12      338.94      353.11     27.08 o
  -2   3  12      319.03      324.01     21.32 o
  -1   3  12     1124.54     1162.30     45.64 o
   0   3  12      513.06      518.02     25.80 o
   1   3  12     1507.29     1418.02     54.45 o
   2   3  12     1070.02     1013.56     70.63 o
   3   3  12        5.99       12.89     24.40 o
   4   3  12      544.51      513.36     33.88 o
   5   3  12       87.87       83.04     23.09 o
  -4   4  12      523.91      539.95     39.20 o
  -3   4  12      108.72       91.68     27.65 o
  -2   4  12      573.89      632.24     36.28 o
  -1   4  12      238.10      240.13     26.03 o
   0   4  12      962.59      991.54     37.97 o
   1   4  12      117.64      105.13     26.67 o
   2   4  12      203.72      185.49     28.96 o
   3   4  12      528.47      497.05     40.87 o
  -6  -1  13       44.32       56.95     30.76 o
  -5  -1  13      553.65      557.48     38.10 o
  -4  -1  13      260.25      247.39     23.20 o
  -3  -1  13      341.49      312.89     19.48 o
  -2  -1  13      452.26      449.40     25.25 o
   0  -1  13     1026.56     1097.54     57.89 o
   1  -1  13      356.33      321.87     14.91 o
   2  -1  13     1333.96     1299.72     22.46 o
   3  -1  13      411.75      397.89     36.79 o
   5  -1  13      191.92      165.96     37.12 o
  -6   0  13      905.40      760.02     63.96 o
  -5   0  13      287.61      256.55     25.33 o
  -4   0  13     2082.82     2045.31     41.86 o
  -3   0  13       10.70       12.24     13.17 o
  -2   0  13    11144.37    11698.26    212.94 o
  -1   0  13       35.69       65.65     10.92 o
   0   0  13     1566.34     1674.52     27.02 o
   1   0  13      966.40      979.80     53.69 o
   2   0  13       73.29       46.95     13.23 o
   3   0  13      535.29      512.78     33.49 o
   4   0  13      259.18      215.73     26.07 o
   5   0  13      442.02      491.73     38.84 o
   6   0  13        1.98       -0.79     37.50 o
  -6   1  13       83.60       39.70     26.32 o
  -5   1  13      498.35      489.22     29.20 o
  -4   1  13      246.74      263.10     24.47 o
  -3   1  13      365.64      352.60     20.55 o
  -2   1  13      388.80      397.81     16.67 o
  -1   1  13      865.54      855.62     20.60 o
   0   1  13      998.07      928.66     43.32 o
   1   1  13      356.73      343.73     17.10 o
   2   1  13     1304.29     1180.81     28.41 o
   3   1  13      490.88      445.99     18.87 o
   4   1  13      169.55      178.30     21.93 o
   5   1  13      204.31      178.85     23.94 o
   6   1  13      396.43      406.82     59.40 o
  -6   2  13      186.09      172.45     30.13 o
  -5   2  13      333.75      409.41     62.43 o
  -4   2  13      893.75      874.05     52.56 o
  -3   2  13      131.16      119.03     18.62 o
  -2   2  13     1290.69     1246.05     34.98 o
  -1   2  13      262.80      238.06     26.14 o
   0   2  13     2214.76     2150.90    114.32 o
   1   2  13      184.77      173.96     11.24 o
   2   2  13      705.41      687.99     21.53 o
   3   2  13      734.91      707.96     22.85 o
   4   2  13      228.58      216.20     22.65 o
   5   2  13      490.83      463.49     30.52 o
  -5   3  13      627.27      684.37     39.78 o
  -4   3  13      221.66      236.56     26.29 o
  -3   3  13      584.51      678.96     32.43 o
  -2   3  13      847.51      820.95     23.94 o
  -1   3  13     2435.86     2638.39     44.21 o
   0   3  13      482.66      472.85     25.31 o
   1   3  13      490.52      481.70     27.74 o
   2   3  13     1352.17     1212.94     55.20 o
   3   3  13       84.43       94.75     26.74 o
   4   3  13      443.17      415.25     36.43 o
  -4   4  13        7.92       18.37     25.77 o
  -3   4  13       27.13       32.79     26.08 o
  -2   4  13      403.96      427.02     41.01 o
  -1   4  13      174.87      193.35     25.61 o
   0   4  13      106.36       91.72     25.55 o
   1   4  13      930.02      917.30     39.34 o
   2   4  13      132.82      115.01     28.64 o
   3   4  13      378.57      330.96     37.26 o
  -5  -1  14     1226.34     1254.62     49.83 o
  -4  -1  14      305.52      262.42     34.95 o
  -3  -1  14     2696.38     2649.21     80.21 o
  -2  -1  14      345.91      364.78     15.89 o
  -1  -1  14     2459.70     2135.83    146.33 o
   0  -1  14      322.96      334.49     24.26 o
   2  -1  14      435.84      426.48     39.95 o
   3  -1  14     1449.68     1271.96     51.35 o
   4  -1  14      597.46      379.60     39.23 o
   5  -1  14      213.58      128.90     38.54 o
  -6   0  14       45.91       34.28     24.51 o
  -5   0  14      199.67      143.88     23.82 o
  -4   0  14      447.46      385.55     24.01 o
  -3   0  14        1.05       -6.12     14.01 o
  -2   0  14      121.41      148.48     11.93 o
  -1   0  14      103.56       96.47     11.53 o
   0   0  14      934.19     1048.67     36.63 o
   1   0  14      101.13      112.20     12.67 o
   2   0  14      207.25      194.00     20.13 o
   3   0  14      487.72      458.33     74.81 o
   4   0  14        4.04       13.11     19.75 o
   5   0  14      534.38      565.74     65.89 o
   6   0  14       53.46       11.83     41.73 o
  -6   1  14      375.83      365.42     32.26 o
  -5   1  14     1236.31     1114.04     37.08 o
  -4   1  14      263.00      247.73     22.54 o
  -3   1  14     2691.55     2609.93    108.36 o
  -2   1  14      352.41      361.54     24.14 o
  -1   1  14     2333.69     2416.64     56.29 o
   0   1  14      303.66      292.69     16.08 o
   1   1  14     1446.22     1371.76     32.01 o
   2   1  14      475.28      450.83     16.15 o
   3   1  14     1339.43     1269.92     26.42 o
   4   1  14      408.88      453.87     26.10 o
   5   1  14      182.49      187.87     31.38 o
   6   1  14      567.66      615.87     60.18 o
  -6   2  14      232.72      220.35     31.91 o
  -5   2  14       73.97       62.57     39.06 o
  -4   2  14      567.56      526.58     26.64 o
  -3   2  14       54.54       64.25     18.94 o
  -2   2  14     1856.46     1882.51     45.34 o
  -1   2  14      134.51      125.95     15.36 o
   0   2  14     1347.55     1331.96     30.52 o
   1   2  14      383.03      342.75     21.66 o
   2   2  14      831.76      811.55     20.20 o
   3   2  14      335.16      319.64     18.66 o
   4   2  14      727.14      675.25     31.67 o
   5   2  14      530.45      491.38     30.79 o
  -5   3  14      197.91      209.39     30.44 o
  -4   3  14       47.54       59.60     22.71 o
  -3   3  14      574.09      614.66     32.61 o
  -2   3  14       63.11       65.47     15.68 o
  -1   3  14      943.55      946.96     30.88 o
   0   3  14       37.48       40.54     19.38 o
   1   3  14      401.46      400.14     26.08 o
   2   3  14      659.08      610.74     61.66 o
   3   3  14      470.77      427.52     33.09 o
   4   3  14      485.18      389.91     55.51 o
  -3   4  14       25.98        0.63     27.73 o
  -2   4  14      844.45      980.39     71.00 o
  -1   4  14       85.73       89.76     23.95 o
   0   4  14      722.71      768.96     35.59 o
   1   4  14      205.32      190.44     27.73 o
   2   4  14      400.22      361.68     32.73 o
   3   4  14      266.77      283.35     57.01 o
  -4  -1  15      252.18      217.34     37.24 o
  -3  -1  15      232.56      177.69     18.02 o
  -2  -1  15       41.64       31.59     11.06 o
  -1  -1  15      494.59      398.83     61.95 o
   0  -1  15       86.20      108.86     16.98 o
   1  -1  15     1812.42     1903.06     34.50 o
   2  -1  15      181.85      155.75     28.29 o
   5  -1  15       86.77       66.07     39.15 o
  -6   0  15       20.32       14.35     23.00 o
  -5   0  15      301.66      292.36     25.86 o
  -4   0  15     2633.47     2505.80     64.24 o
  -3   0  15      103.23       95.69     23.46 o
  -2   0  15     1880.41     1721.02     29.36 o
  -1   0  15      409.66      379.82     16.90 o
   0   0  15     1855.55     2024.34     66.97 o
   1   0  15       37.47       27.05     11.88 o
   2   0  15     1956.79     1961.17     43.96 o
   3   0  15      824.06      764.98     84.92 o
   4   0  15      804.31      815.88     50.31 o
   5   0  15      992.10     1174.12    138.07 o
  -6   1  15      258.24      200.77     29.36 o
  -5   1  15      143.63      138.23     24.00 o
  -4   1  15      215.32      204.98     47.36 o
  -3   1  15      386.95      377.80     28.78 o
  -2   1  15       48.95       48.64     10.61 o
  -1   1  15      690.75      753.19     32.48 o
   0   1  15       84.46       88.51     13.96 o
   1   1  15     1743.64     1852.04     61.18 o
   2   1  15      248.53      216.24     19.40 o
   3   1  15      917.89      880.64     37.60 o
   4   1  15      666.60      627.98     33.29 o
   5   1  15       87.45       71.14     25.36 o
  -5   2  15      237.68      288.13     31.49 o
  -4   2  15      973.59      878.99     51.07 o
  -3   2  15        8.04       15.46     18.26 o
  -2   2  15      951.87      906.39     23.99 o
  -1   2  15       32.50       33.60     14.02 o
   0   2  15     2839.68     2754.04     80.31 o
   1   2  15      184.45      164.52     30.86 o
   2   2  15     1004.86      937.21     22.39 o
   3   2  15      871.87      860.50     25.01 o
   4   2  15      548.29      491.25     36.27 o
   5   2  15      500.75      478.65     29.80 o
  -5   3  15      372.35      412.64     33.92 o
  -4   3  15        7.10       16.55     23.36 o
  -3   3  15      803.04      885.02     38.32 o
  -2   3  15      147.53      135.84     17.26 o
  -1   3  15      599.54      605.72     27.74 o
   0   3  15       14.22       -4.71     18.77 o
   1   3  15      981.56      960.87     65.00 o
   2   3  15      114.58       98.91     22.40 o
   3   3  15      424.55      364.41     33.73 o
   4   3  15      214.81      225.37     49.73 o
  -3   4  15      258.17      225.00     32.80 o
  -2   4  15      142.56      199.92     34.58 o
  -1   4  15        0.88        3.27     22.63 o
   0   4  15      286.84      295.84     29.94 o
   1   4  15       11.34       31.30     25.02 o
   2   4  15      224.58      195.93     29.97 o
  -4  -1  16      110.01       57.18     32.87 o
  -2  -1  16        8.27        4.91     25.78 o
  -1  -1  16     2302.96     2561.97     61.05 o
   0  -1  16      235.59      267.66     36.61 o
   1  -1  16     3015.66     3043.30    156.50 o
   3  -1  16     1236.54     1109.32     53.58 o
   4  -1  16     1051.85      827.75     52.36 o
   5  -1  16      358.61      258.01     44.15 o
  -6   0  16       10.12      -20.54     25.03 o
  -5   0  16      266.94      254.74     26.30 o
  -4   0  16      106.12       89.52     19.87 o
  -3   0  16      841.23      803.34     58.62 o
  -2   0  16       36.90       50.40     11.40 o
  -1   0  16      484.27      513.30     20.67 o
   0   0  16     2078.74     2292.85    162.05 o
   1   0  16        4.59       14.13     11.88 o
   2   0  16      992.58     1079.16    100.40 o
   3   0  16       19.50       24.68     14.95 o
   4   0  16      151.65      212.99     36.44 o
   5   0  16      267.67      304.90     40.40 o
  -6   1  16      122.02      100.63     27.83 o
  -5   1  16      631.83      561.39     57.89 o
  -4   1  16      118.69      110.99     26.58 o
  -3   1  16     1230.99     1246.89     33.19 o
  -2   1  16        9.41        9.30     11.54 o
  -1   1  16     2220.36     2397.36     36.06 o
   0   1  16      243.05      230.15     16.68 o
   1   1  16     3086.38     3168.23     87.99 o
   2   1  16      731.72      742.69     25.54 o
   3   1  16     1135.84     1131.05     32.12 o
   4   1  16      932.32      917.92     38.76 o
   5   1  16      344.45      310.66     41.38 o
  -5   2  16      278.59      288.21     54.18 o
  -4   2  16      206.13      196.06     23.32 o
  -3   2  16      279.75      245.76     22.90 o
  -2   2  16      934.03      972.55     23.47 o
  -1   2  16       61.45       51.19     15.05 o
   0   2  16     1379.08     1333.51     51.76 o
   1   2  16      942.41      926.05     29.82 o
   2   2  16      571.26      485.79     27.20 o
   3   2  16     1244.98     1187.87    100.40 o
   4   2  16      582.93      487.52     66.10 o
   5   2  16      181.76      125.59     43.90 o
  -4   3  16      143.92      154.85     26.63 o
  -3   3  16      316.33      327.25     30.53 o
  -2   3  16      574.42      601.04     23.65 o
  -1   3  16      272.23      278.71     23.22 o
   0   3  16      130.21      106.21     22.01 o
   1   3  16      574.16      572.79     30.82 o
   2   3  16      367.39      351.08     29.66 o
   3   3  16      307.47      300.25     32.15 o
   4   3  16      260.49      207.24     33.79 o
  -3   4  16       80.21       31.17     29.24 o
  -2   4  16      298.38      376.77     35.27 o
  -1   4  16       41.85       40.43     25.27 o
   0   4  16     1179.49     1224.26     70.44 o
   1   4  16       85.81      128.74     38.49 o
   2   4  16      429.15      482.52     72.54 o
  -3  -1  17      482.77      410.87     42.96 o
  -1  -1  17     1006.70     1029.07     44.64 o
   0  -1  17      511.20      576.99     26.09 o
   1  -1  17      688.44      712.81     47.23 o
   2  -1  17       13.51       19.56     31.27 o
   3  -1  17      302.33      314.10     40.47 o
   4  -1  17      241.09      171.31     42.02 o
  -6   0  17      381.12      280.20     45.88 o
  -5   0  17     1655.83     1540.46     43.50 o
  -4   0  17        8.70       13.46     18.22 o
  -3   0  17       76.89       82.17     21.75 o
  -2   0  17     1459.75     1357.23     34.61 o
  -1   0  17       54.56       81.97     14.62 o
   0   0  17     1925.79     2117.50     34.87 o
   1   0  17       90.86       88.83     14.07 o
   2   0  17     1190.78     1266.50     87.96 o
   3   0  17      771.36      810.90     46.10 o
   4   0  17      459.74      546.57     44.59 o
   5   0  17      207.40      281.46     44.64 o
  -6   1  17      382.67      324.88     32.43 o
  -5   1  17        9.61       13.41     22.57 o
  -4   1  17      680.51      678.73     38.32 o
  -3   1  17      483.17      459.16     22.44 o
  -2   1  17     1670.12     1732.84     34.21 o
  -1   1  17     1009.99      944.94     37.54 o
   0   1  17      525.09      521.85     26.70 o
   1   1  17      724.07      714.21     25.19 o
   2   1  17       20.54       29.79     16.25 o
   3   1  17      262.14      240.45     16.81 o
   4   1  17      327.35      297.83     47.94 o
   5   1  17      309.39      337.67     29.51 o
  -5   2  17      193.61      218.10     42.26 o
  -4   2  17      181.46      174.47     23.84 o
  -3   2  17      234.15      257.30     23.82 o
  -2   2  17      718.67      756.20     43.38 o
  -1   2  17      174.80      182.40     23.71 o
   0   2  17      991.18     1035.20     29.94 o
   1   2  17      788.76      747.88     46.19 o
   2   2  17     1315.95     1249.86     36.44 o
   3   2  17        2.36        2.90     21.12 o
   4   2  17      223.01      213.59     47.53 o
  -4   3  17      355.24      362.45     33.19 o
  -3   3  17      467.05      503.43     84.34 o
  -2   3  17      244.14      220.98     29.23 o
  -1   3  17      856.40      898.06     31.54 o
   0   3  17      343.27      348.05     33.21 o
   1   3  17      849.27      800.34     34.67 o
   2   3  17      230.69      207.93     28.18 o
   3   3  17      801.15      718.14     38.57 o
  -2   4  17      785.66      901.87     44.03 o
  -1   4  17      437.60      450.25     31.91 o
   0   4  17      417.06      419.51     44.76 o
   1   4  17      327.26      357.79     32.01 o
   2   4  17      303.91      289.73     43.29 o
  -5  -1  18       23.08       -6.33     39.18 o
  -4  -1  18      183.13      145.81     39.04 o
  -3  -1  18      646.28      564.01     48.51 o
  -1  -1  18      486.25      456.92     35.75 o
   0  -1  18       68.47       76.96     20.04 o
   1  -1  18      425.76      418.72     71.78 o
   2  -1  18       82.68       63.08     35.63 o
   4  -1  18      398.66      323.02     46.66 o
   5  -1  18      213.34      146.02     46.74 o
  -6   0  18        0.68        1.19     38.46 o
  -5   0  18     1434.98     1343.32     65.74 o
  -4   0  18        2.15        9.41     17.67 o
  -3   0  18     2230.95     2241.37    171.12 o
  -2   0  18      499.49      507.93     32.88 o
  -1   0  18     1403.45     1343.63     31.21 o
   0   0  18     1138.44     1230.64     28.70 o
   1   0  18      268.39      264.05     32.10 o
   2   0  18     1261.91     1380.37    118.70 o
   3   0  18      331.12      333.95     40.95 o
   4   0  18      754.85      908.57     54.13 o
   5   0  18      103.74      163.78     44.75 o
  -5   1  18       31.83       21.96     22.88 o
  -4   1  18      191.80      192.70     24.38 o
  -3   1  18      745.71      610.20     25.65 o
  -2   1  18      691.32      698.92     20.79 o
  -1   1  18      465.99      502.51     22.67 o
   0   1  18       44.87       73.31     15.64 o
   1   1  18      447.61      453.41     26.37 o
   2   1  18       87.01       97.33     17.82 o
   3   1  18      335.75      345.56     33.02 o
   4   1  18      356.33      347.29     38.51 o
   5   1  18      200.00      173.02     27.74 o
  -5   2  18      874.65      895.41     71.01 o
  -4   2  18      140.50      111.62     23.57 o
  -3   2  18      375.99      366.18     25.91 o
  -2   2  18      828.92      848.83     28.22 o
  -1   2  18      477.31      472.97     22.98 o
   0   2  18      395.70      405.11     23.42 o
   1   2  18       34.95       46.37     25.22 o
   2   2  18     1035.54      991.30     48.15 o
   3   2  18       17.81        9.86     21.93 o
   4   2  18      330.15      273.91     36.09 o
  -4   3  18      595.41      650.74     59.20 o
  -3   3  18      292.90      307.35     31.20 o
  -2   3  18      513.33      574.87     41.09 o
  -1   3  18      764.84      786.90     30.85 o
   0   3  18      601.24      639.94     30.88 o
   1   3  18      773.11      786.87     35.01 o
   2   3  18       75.49       61.44     25.36 o
   3   3  18      721.71      726.07     38.55 o
  -2   4  18      445.11      461.57     39.09 o
  -1   4  18        9.75       21.80     25.76 o
   0   4  18      160.21      139.36     28.53 o
   1   4  18      132.82      125.36     30.08 o
  -5  -1  19      117.97       81.55     43.75 o
  -4  -1  19     1063.71      952.36     60.56 o
  -3  -1  19      234.32      204.89     40.06 o
  -2  -1  19      956.52      939.43     50.77 o
  -1  -1  19     1216.82     1285.95     51.49 o
   0  -1  19     1851.60     2198.10     98.02 o
   1  -1  19     1063.61     1205.88     57.83 o
   2  -1  19      497.68      446.81     44.65 o
   3  -1  19     1475.66     1496.17     65.80 o
   4  -1  19        1.35      -22.87     39.56 o
  -5   0  19      501.07      434.29     49.51 o
  -4   0  19       84.08       82.78     33.06 o
  -3   0  19        9.92       28.36     17.18 o
  -2   0  19      147.22      136.00     13.85 o
  -1   0  19       13.87       35.32     15.53 o
   0   0  19      489.40      498.02     22.35 o
   1   0  19       95.10      103.71     17.07 o
   2   0  19      339.87      421.75     73.34 o
   3   0  19       87.32      133.73     36.30 o
   4   0  19      490.65      621.81     52.48 o
   5   0  19       28.69       48.99     41.47 o
  -5   1  19      112.97       99.89     25.38 o
  -4   1  19     1034.44     1074.59     46.75 o
  -3   1  19      243.98      205.05     16.80 o
  -2   1  19      943.30      898.95     23.22 o
  -1   1  19     1277.75     1267.37     75.95 o
   0   1  19     2007.99     2215.30    128.10 o
   1   1  19      995.10     1082.32     44.09 o
   2   1  19      445.37      427.89     23.73 o
   3   1  19     1457.41     1624.22     57.59 o
   4   1  19        0.82       17.64     34.64 o
  -5   2  19      223.44      251.31     32.81 o
  -4   2  19      112.80       98.34     24.06 o
  -3   2  19     1012.75      942.11     37.91 o
  -2   2  19       33.91       42.64     16.35 o
  -1   2  19      174.73      200.56     19.67 o
   0   2  19      364.18      366.58     23.77 o
   1   2  19      256.12      256.15     23.14 o
   2   2  19      696.77      702.49     32.07 o
   3   2  19      360.43      339.70     44.32 o
   4   2  19      413.66      355.37     58.00 o
  -4   3  19      337.02      367.41     33.12 o
  -3   3  19      160.77      162.26     29.15 o
  -2   3  19      172.96      168.88     31.21 o
  -1   3  19       87.12      110.40     22.71 o
   0   3  19      123.16      150.08     24.49 o
   1   3  19      364.27      353.73     29.65 o
   2   3  19       55.81       48.02     25.76 o
   3   3  19      460.00      442.99     34.86 o
  -1   4  19      905.25      990.13     58.48 o
   0   4  19      356.52      376.41     42.02 o
  -5  -1  20      269.63      149.87     49.87 o
  -3  -1  20       38.92       24.52     34.01 o
  -2  -1  20      222.69      222.04     36.89 o
  -1  -1  20      314.32      324.77     35.79 o
   0  -1  20     1674.89     2087.65     46.43 o
   1  -1  20       46.85       91.62     34.62 o
   2  -1  20      102.51      126.82     41.39 o
   3  -1  20      475.84      433.29     50.90 o
   4  -1  20        2.21      -26.40     47.90 o
  -5   0  20      433.88      337.96     47.02 o
  -4   0  20      190.85      144.97     37.15 o
  -3   0  20     1792.79     1872.62     65.64 o
  -2   0  20      778.43      775.23     29.75 o
  -1   0  20      916.59      857.54     77.64 o
   0   0  20     1965.41     1893.86     85.21 o
   1   0  20      521.05      488.99     24.17 o
   2   0  20     3394.21     4090.50     89.09 o
   3   0  20      153.29      180.05     41.99 o
   4   0  20     1234.21     1498.48     70.59 o
  -5   1  20      241.64      215.44     57.52 o
  -4   1  20      339.52      336.33     34.85 o
  -3   1  20       54.58       38.14     15.36 o
  -2   1  20      302.58      279.00     17.94 o
  -1   1  20      248.42      246.98     21.62 o
   1   1  20       80.07      103.92     19.15 o
   2   1  20      140.18      143.92     25.94 o
   3   1  20      561.62      541.09     44.00 o
   4   1  20        1.87       -2.59     36.51 o
  -4   2  20      138.89      129.95     23.82 o
  -3   2  20      365.22      351.93     28.08 o
  -2   2  20       21.84       32.81     17.61 o
  -1   2  20      781.55      847.71     51.78 o
   0   2  20      863.81      862.96     30.47 o
   1   2  20      611.01      612.81     41.73 o
   2   2  20      645.26      652.78     57.50 o
   3   2  20       16.15       25.36     22.17 o
   4   2  20      904.92      845.86    157.69 o
  -3   3  20       34.38       47.03     27.71 o
  -2   3  20      420.02      489.43     50.17 o
  -1   3  20      332.96      368.52     26.92 o
   0   3  20      333.60      377.73     27.78 o
   1   3  20      729.76      748.98     34.99 o
   2   3  20       12.38        7.43     25.57 o
  -5  -1  21       91.73       44.81     44.67 o
  -4  -1  21      530.85      426.72     52.74 o
  -3  -1  21      107.12       63.84     38.68 o
  -1  -1  21      679.55      637.30     44.27 o
   0  -1  21      756.14      943.48     36.37 o
   1  -1  21     1644.36     1869.47     72.43 o
   2  -1  21      173.10      175.18     44.91 o
   3  -1  21     1125.07     1103.22     67.60 o
   4  -1  21       13.07       -8.72     46.13 o
  -5   0  21       64.41       23.66     41.05 o
  -4   0  21      191.55      197.76     40.31 o
  -3   0  21      196.41      215.86     38.16 o
  -2   0  21       24.81       50.63     20.32 o
  -1   0  21     1604.83     1562.84     35.88 o
   0   0  21       15.02       57.78     17.68 o
   1   0  21      458.78      450.05     27.36 o
   2   0  21       18.60      125.30     39.40 o
   3   0  21      124.81      170.39     44.78 o
   4   0  21      199.45      275.92     52.17 o
  -5   1  21       76.66       50.49     39.98 o
  -4   1  21      524.48      519.48     56.99 o
  -3   1  21      101.57       76.03     16.62 o
  -2   1  21      962.83      892.64     25.76 o
  -1   1  21      657.81      681.93     54.90 o
   0   1  21      561.93      664.65     63.82 o
   1   1  21     1740.61     1905.44    111.13 o
   2   1  21      148.54      163.98     47.66 o
   3   1  21     1016.67     1148.97     55.97 o
   4   1  21        8.80       12.60     36.35 o
  -4   2  21       35.15       42.96     24.29 o
  -3   2  21     1037.12     1072.06     71.24 o
  -2   2  21      208.23      185.05     20.95 o
  -1   2  21      605.10      659.76     28.60 o
   0   2  21      379.13      367.25     25.85 o
   1   2  21      428.32      434.30     28.25 o
   2   2  21      603.69      548.87     56.21 o
   3   2  21       45.93       57.24     24.02 o
  -3   3  21       49.50       44.08     28.27 o
  -2   3  21      387.60      347.76     36.90 o
  -1   3  21      197.93      221.25     25.00 o
   0   3  21      432.51      435.13     30.64 o
   1   3  21      368.16      354.07     30.25 o
   2   3  21      253.58      263.27     30.13 o
  -4  -1  22      244.67      228.18     48.20 o
  -3  -1  22       97.02       59.79     41.79 o
  -2  -1  22     1214.17     1214.80     61.06 o
  -1  -1  22       66.25       68.55     31.16 o
   0  -1  22      318.17      364.76     47.43 o
   1  -1  22      151.11      193.92     42.74 o
   2  -1  22      567.70      609.95     54.38 o
   3  -1  22      149.77      141.38     50.44 o
   4  -1  22      232.32      187.86     55.71 o
  -5   0  22      116.08       81.46     43.65 o
  -4   0  22        1.76       25.26     35.40 o
  -3   0  22      510.51      548.77     45.85 o
  -2   0  22      173.64      166.56     23.32 o
  -1   0  22      240.29      249.27     22.08 o
   0   0  22      288.35      261.14     20.93 o
   1   0  22      251.34      262.00     21.89 o
   2   0  22      293.23      290.30     44.38 o
   3   0  22       85.71       94.28     45.25 o
   4   0  22      740.32      834.12     63.63 o
  -4   1  22      262.53      287.49     43.45 o
  -3   1  22       84.02       83.31     17.41 o
  -2   1  22     1123.49     1129.40     35.34 o
  -1   1  22       70.33      100.97     20.30 o
   0   1  22      354.84      387.45     42.37 o
   1   1  22      169.25      196.06     23.30 o
   2   1  22      560.83      567.88     39.57 o
   3   1  22      223.07      246.03     40.97 o
   4   1  22      221.12      306.33     45.41 o
  -4   2  22       64.59       63.61     24.44 o
  -3   2  22      896.59      785.35     36.56 o
  -2   2  22      140.77      141.66     21.36 o
  -1   2  22      608.71      667.72     62.83 o
   0   2  22      471.60      456.51     27.97 o
   1   2  22      252.76      253.92     41.66 o
   2   2  22      339.90      336.78     35.43 o
   3   2  22      224.58      212.31     29.85 o
  -2   3  22      373.24      427.46     38.56 o
  -1   3  22      113.92      138.10     27.36 o
   0   3  22      210.06      209.85     28.09 o
   1   3  22      331.35      294.74     31.26 o
  -4  -1  23      298.37      272.52     51.54 o
  -3  -1  23      313.01      199.04     47.92 o
  -2  -1  23      247.53      197.86     40.80 o
  -1  -1  23       64.39       75.74     33.84 o
   0  -1  23      223.11      229.45     48.64 o
   1  -1  23      294.80      339.95     51.05 o
   2  -1  23      222.52      252.16     48.96 o
   3  -1  23      522.01      586.31     61.74 o
  -4   0  23      159.54      172.87     43.29 o
  -3   0  23      911.90      971.28     57.74 o
  -2   0  23      147.80      141.87     24.28 o
  -1   0  23     1146.51     1139.11    135.05 o
   0   0  23        9.96       37.24     18.62 o
   1   0  23     1281.45     1306.99     84.62 o
   2   0  23        5.94       11.95     41.02 o
   3   0  23     1054.34     1303.07     68.19 o
  -4   1  23      348.16      385.80     48.07 o
  -3   1  23      388.39      342.61     36.37 o
  -2   1  23      290.41      267.54     19.86 o
  -1   1  23       64.55       61.91     19.66 o
   0   1  23      260.07      255.76     25.10 o
   1   1  23      247.36      301.54     32.34 o
   2   1  23      327.02      268.99     34.36 o
   3   1  23      436.62      491.62     50.03 o
  -3   2  23      341.68      336.73     30.93 o
  -2   2  23       12.09       19.49     18.98 o
  -1   2  23      801.93      827.73     34.08 o
   0   2  23       70.58      102.03     22.70 o
   1   2  23      670.38      665.92     54.69 o
   2   2  23       79.29       58.73     23.89 o
  -2   3  23      405.66      413.72     42.74 o
  -1   3  23      275.74      307.02     33.69 o
   0   3  23      569.92      618.12     33.67 o
   1   3  23       40.18       28.80     26.47 o
  -4  -1  24      620.08      524.89     60.64 o
  -3  -1  24      427.69      297.65     53.72 o
  -2  -1  24      676.00      645.05     52.57 o
  -1  -1  24       78.80       88.74     36.06 o
   0  -1  24     1278.48     1460.54     69.34 o
   1  -1  24       15.96       21.11     46.24 o
   2  -1  24     1553.08     1777.58     80.15 o
   3  -1  24      156.45      144.57     52.41 o
  -4   0  24       22.97        7.26     42.18 o
  -3   0  24      153.36      202.33     41.83 o
  -2   0  24       11.30       25.50     23.51 o
  -1   0  24     2403.92     2340.91    166.14 o
   0   0  24      596.12      546.15     42.66 o
   1   0  24      121.23      149.02     40.14 o
   2   0  24      310.42      307.87     47.39 o
   3   0  24      205.64      224.55     51.31 o
  -4   1  24      539.77      553.94     53.52 o
  -3   1  24      394.50      352.10     38.30 o
  -2   1  24      551.43      522.83     28.39 o
  -1   1  24       74.42       52.39     19.47 o
   0   1  24     1329.99     1441.14     59.41 o
   1   1  24        9.95       10.34     22.06 o
   2   1  24     1413.24     1615.52     65.97 o
   3   1  24      162.47      205.14     46.45 o
  -3   2  24      253.66      234.83     29.96 o
  -2   2  24       77.83       47.16     21.23 o
  -1   2  24      349.91      379.18     33.52 o
   0   2  24       23.78       38.84     22.84 o
   1   2  24      580.48      591.91     33.05 o
   2   2  24       19.28       19.00     23.13 o
  -3  -1  25      183.98      124.88     47.68 o
  -2  -1  25      375.65      359.38     48.13 o
   0  -1  25      365.63      349.97     53.01 o
   1  -1  25       51.87        7.76     44.28 o
   2  -1  25      371.76      403.03     59.83 o
  -4   0  25      375.27      294.77     48.56 o
  -3   0  25      716.28      802.04     57.03 o
  -2   0  25      351.55      338.96     44.98 o
  -1   0  25      865.35      884.23     68.77 o
   0   0  25       24.19       20.03     20.68 o
   1   0  25     1571.89     1525.02     63.97 o
   2   0  25      101.02      140.51     42.32 o
   3   0  25     1177.01     1330.33     73.20 o
  -3   1  25      171.60      191.92     35.98 o
  -2   1  25      468.54      460.25     28.97 o
  -1   1  25      288.40      267.39     25.44 o
   0   1  25      475.10      451.46     37.92 o
   1   1  25       48.00       66.23     23.96 o
   2   1  25      575.21      635.77     56.48 o
  -2   2  25       65.50       58.53     21.34 o
  -1   2  25     1248.75     1372.20     42.56 o
   0   2  25       45.78       78.63     24.48 o
   1   2  25      676.10      775.71    125.60 o
  -3  -1  26      221.30      101.58     48.00 o
  -2  -1  26      565.49      503.32     54.33 o
   0  -1  26      823.86      889.10     63.42 o
   1  -1  26        8.89       35.90     48.30 o
   2  -1  26      585.69      688.28     65.14 o
  -3   0  26       97.21      125.48     41.55 o
  -2   0  26      408.66      393.66     46.58 o
  -1   0  26       27.47       59.56     22.19 o
   0   0  26       69.54       57.54     38.41 o
   1   0  26      171.96      174.62     44.59 o
   2   0  26       15.71       48.66     42.08 o
  -3   1  26      208.38      158.50     37.81 o
  -2   1  26      573.02      552.23     31.61 o
  -1   1  26      116.64      115.84     22.95 o
   0   1  26      837.74      885.82    103.87 o
   1   1  26       18.48       21.79     22.83 o
   2   1  26      559.10      668.67     57.98 o
  -1   2  26      217.72      260.31     29.79 o
   0   2  26       76.96       91.49     32.50 o
  -2  -1  27      106.26       68.23     41.47 o
   1  -1  27      272.39      300.00     58.07 o
  -2   0  27      179.49      250.96     45.84 o
  -1   0  27       79.97       86.78     25.54 o
   0   0  27       11.07       14.99     40.33 o
   1   0  27      904.02      956.94     61.63 o
  -2   1  27       60.75       53.04     24.21 o
  -1   1  27      306.24      271.79     27.06 o
   0   1  27      179.43      179.92     26.89 o
   1   1  27      276.27      336.93     49.84 o
  -1   0  28        6.37       10.13     24.92 o
   0   0  28      509.36      471.63     52.52 o
 
